# Supplementary material for: Function-driven design of Bacillus kochii and Filobasidium magnum co-culture to improve quality of flue-cured tobacco
Source: Front Microbiol. 2023 Feb 16;13:1024005. doi: 10.3389/fmicb.2022.1024005 (PMC9978371; doi:10.3389/fmicb.2022.1024005)
Supplement: Supplementary file 2 [file Table_1.XLSX]

## Sheet: Supplementary Table 1-4
Supplementary Table 1 Sequence of bacteria											Supplementary Table 2 Sequence of fungi
SampleID	Input	Filtered	Denoised	Merged	Non-chimeric	Non-singleton					SampleID	Input	Filtered	Denoised	Merged	Non-chimeric	Non-singleton
CN1	54679	50101	49303	45779	41573	41435					CN1	48439	45705	45658	45571	45230	45230
CN2	54183	49491	48663	44958	41357	41170					CN2	47190	44410	44327	44113	43831	43831
CN3	53075	48336	47695	45521	43534	43457					CN3	29000	24710	24605	24398	24107	24106
SC_1	52806	47738	47528	47348	47334	47331					SC_1	50231	47521	47484	47414	47392	47392
SC_2	55406	49769	49452	49155	49114	49113					SC_2	47378	45211	45102	45029	44800	44799
SC_3	56052	50667	50429	50192	50109	50105					SC_3	45324	42289	42192	42080	41812	41812
F7_SC_1	50065	44942	44689	44493	44102	44097					F7_SC_1	50069	48563	48497	48430	48391	48391
F7_SC_2	51720	46317	46144	46017	45964	45964					F7_SC_2	48163	46791	46703	46652	46607	46607
F7_SC_3	56218	50520	50468	50426	50426	50426					F7_SC_3	43690	42295	42246	42159	42126	42126
Total	326201	296102	293070	282953	273021	272611					Total	409484	387495	386814	385846	384296	384294
Supplementary Table 3 Alpha-diversity of bacteria											Supplementary Table 4 Alpha-diversity of fungi
Sample	Chao1	Simpson	Shannon	Pielou_e	Observed_species	Goods_coverage					Sample	Chao1	Simpson	Shannon	Pielou_e	Observed_species	Goods_coverage
CN	704.84±146.5	0.93±0.04	6.27±0.54	0.67±0.07	677.67±121.86	0.9965±0					CN	134.96±11.05	0.84±0.03	4.08±0.27	0.59±0.03	125.3±13.2	0.9971±0
BC	42.47±10.28	0.01±0	0.09±0	0.02±0	35.17±10.14	0.9994±0					F7	105.76±9.03	0.69±0.18	3.01±0.87	0.46±0.12	93.65±10.95	0.997±0
F7_SC	40.61±17.97	0.02±0	0.1±0.03	0.02±0	36.2±15.1	0.9995±0					F7_SC	61.54±4.63	0.18±0.02	0.78±0.06	0.14±0.01	47.37±4.8	0.9971±0

## Sheet: Supplementary Table 5
Supplementary Table 5 The volatile composition of samples (µg/g dw)
No.	Name	Formula	CAS#	Class	Quant Masses	Actual Masses	Library	Similarity	CN-1#	CN-2#	CN-3#	CN-4#	CN-5#	CN-6#	Mean(CN#)	SC-1#	SC-2#	SC-3#	SC-4#	SC-5#	SC-6#	Mean(SC#)	F7_SC-1#	F7_SC-2#	F7_SC-3#	F7_SC-4#	F7_SC-5#	F7_SC-6#	Mean(F7_SC#)	F7-1#	F7-2#	F7-3#	F7-4#	F7-5#	F7-6#	Mean(F7#)	VIP>1	f.value	p.value	‘-LOG10(p)	FDR
1	(3R,13R)-3,13-Dimethylheptadecane	C19H40		Alkanes	BPI(57.06±0.3)	BPI(57.059929)	Wiley9	745	0.0181144	0.000725788	0.000740135	0.0182035	0.000775764	0.000788728	0.00655806	0.000746655	0.0236721	0.0238163	0.0164765	0.0241378	0.23727	0.0543533	0.0890145	0.290006	0.180774	0.000783917	0.202174	0.253899	0.169442	0.0291846	0.0290253	0.0296779	0.0308867	0.0294001	0.0280723	0.0293745	0.0091312	6.3623	0.0033265	2.478	0.0054772
2	(4R,4aS,6S)-4,4a-Dimethyl-6-(prop-1-en-2-yl)-1,2,3,4,4a,5,6,7-octahydronaphthalene	C15H24	823810-22-6	Alkanes	BPI(105.07±0.3)	BPI(105.071710)	mainlib	903	0.033112	0.0339032	0.0459454	0.0365907	0.039034	0.0429025	0.0385813	0.0388565	0.0338943	0.0357362	0.0335162	0.0391516	0.0327106	0.0356442	0.0410885	0.0370115	0.0386085	0.0371098	0.0415608	0.0406822	0.0393435	0.0290479	0.0334541	0.0320699	0.0358862	0.033277	0.0353051	0.0331734	0.95039	4.405	0.015574	1.8076	0.022366
3	(E)-solanone	C13H22O	54868-48-3	Alkanes	BPI(43.00±0.3)	BPI(43.003295)	Wiley9	951	6.38062	7.26981	8.04956	7.04473	7.50642	8.23914	7.41505	6.96873	6.89191	7.47836	7.38939	7.21862	6.96008	7.15118	7.91263	7.32167	7.56482	7.07436	8.10735	8.00904	7.66498	6.19597	6.94412	6.84515	7.25383	6.99559	7.46011	6.94913	0.73424	#N/A	#N/A	#N/A	#N/A
4	(E,E)-7,11,15-Trimethyl-3-methylene-hexadeca-1,6,10,14-tetraene	C20H32	70901-63-2	Alkanes	BPI(69.06±0.3)	BPI(69.063122)	mainlib	865	0.122963	0.000725788	0.141876	0.123202	0.134493	0.0759897	0.0998749	0.000746655	0.0903944	0.0946592	0.000783917	0.111877	0.0971823	0.0659407	0.107039	0.0937121	0.0848097	0.109687	0.106823	0.0961083	0.0996966	0.0905455	0.0991254	0.0922	0.000783917	0.100973	0.105239	0.0814778	0.71927	#N/A	#N/A	#N/A	#N/A
5	(R,S)-5-Ethyl-6-methyl-3E-hepten-2-one	C10H18O	57283-79-1	Alkanes	BPI(43.00±0.3)	BPI(43.002681)	mainlib	819	0.54783	0.473913	0.538486	0.49553	0.568753	0.597708	0.537037	0.424919	0.412703	0.44272	0.433877	0.431665	0.498964	0.440808	0.562889	0.529583	0.534696	0.526168	0.581409	0.572654	0.551233	0.43288	0.498039	0.478606	0.521281	0.495634	0.526192	0.492105	1.6076	12.575	7.6319e-05	4.1174	0.00017149
6	(S)-1-(2-Pyridyl)-2-methylpropylamine	C9H14N2		Alkanes	BPI(107.06±0.3)	BPI(107.061664)	Wiley9	871	0.00540472	0.000725788	0.00533588	0.00476446	0.00558035	0.00592867	0.00462331	0.000746655	0.00526118	0.00075524	0.000783917	0.000791596	0.00445525	0.00213231	0.00488342	0.0054077	0.00467911	0.000783917	0.00595346	0.00543148	0.00452318	0.000746655	0.00457863	0.00516432	0.00502798	0.00504073	0.00557234	0.00435511	0.91936	#N/A	#N/A	#N/A	#N/A
7	(S)-2-Methyl-5-oxotetrahydrofuran-2-carboxylic acid	C6H8O4		Heterocyclic compounds	BPI(43.01±0.3)	BPI(43.006873)	Wiley9	882	2.06245	2.06245	2.28323	2.04915	2.05546	2.39798	2.15179	1.63891	1.56826	1.59411	1.40642	1.73756	1.70425	1.60825	0.000746655	0.0007406	0.00075524	0.000783917	0.000791596	0.000804824	0.000770472	1.58581	1.73114	1.74444	1.86617	1.90586	1.97226	1.80095	0.050245	386.74	7.1702e-18	17.144	1.9564e-16
8	(S)-Hept-6-en-2-ol	C7H14O		Alcohols	BPI(81.03±0.3)	BPI(81.027194)	Wiley9	953	0.0362268	0.000725788	0.0391261	0.0328564	0.0375317	0.0359029	0.0303949	0.0340597	0.0007406	0.0299436	0.000783917	0.000791596	0.000804824	0.0111874	0.000746655	0.0416409	0.00075524	0.000783917	0.000791596	0.000804824	0.00758718	0.027578	0.0256605	0.0291925	0.0286785	0.0297035	0.0284188	0.0282053	0.56718	4.2809	0.017311	1.7617	0.024492
9	1,1'-Biphenyl	C12H10	92-52-4	Aromatic Hydrocarbons	BPI(154.08±0.3)	BPI(154.082538)	Wiley9	764	0.0463878	0.0492655	0.0489458	0.0541734	0.0498825	0.0528485	0.0502506	0.0429882	0.0475369	0.0316132	0.0306647	0.0364406	0.048721	0.0396608	0.0600779	0.0542337	0.0550438	0.0547246	0.060831	0.0587973	0.0572847	0.0440889	0.0007406	0.0491679	0.0432984	0.0316796	0.0349178	0.0339822	1.0669	6.8149	0.0023987	2.62	0.0041274
10	1,1'-Biphenyl, 2,2',5,5'-tetramethyl-	C16H18	3075-84-1	Aromatic Hydrocarbons	BPI(195.12±0.3)	BPI(195.121007)	mainlib	827	0.0642668	0.0716826	0.0700309	0.0600815	0.0656976	0.0762638	0.0680039	0.0627097	0.0626468	0.0669928	0.0770002	0.0794645	0.0622154	0.0685049	0.0582498	0.0508182	0.0525518	0.0524398	0.0580366	0.0556136	0.0546183	0.0404896	0.0469718	0.0446417	0.0442088	0.0465664	0.0493174	0.045366	0.1763	26.672	3.4214e-07	6.4658	1.1465e-06
11	1,3,6,10-Cyclotetradecatetraene, 3,7,11-trimethyl-14-(1-methylethyl)-, [S-(E,Z,E,E)]-	C20H32	1898-13-1	Alkenes	BPI(41.02±0.3)	BPI(41.020999)	replib	914	0.0100413	0.0105155	0.0121166	0.0118744	0.0116207	0.0121698	0.0113897	0.00980076	0.00885555	0.00818676	0.00840284	0.00878259	0.00967577	0.00895071	0.00947428	0.00841635	0.00786085	0.00937533	0.00952021	0.00876158	0.00890143	0.00833248	0.00793128	0.0081467	0.00765136	0.00865571	0.00911119	0.00830479	1.4511	22.854	1.138e-06	5.9439	3.3963e-06
12	1,3,7,7-Tetramethyl-9-oxo-2-oxabicyclo[4.4.0]decane	C13H22O2	5835-18-7	Alkanes	BPI(41.02±0.3)	BPI(41.019694)	mainlib	825	0.192371	0.191342	0.187133	0.175522	0.190815	0.203677	0.190143	0.153477	0.138827	0.152674	0.158368	0.160043	0.000804824	0.127366	0.145147	0.129049	0.132408	0.145864	0.145909	0.14067	0.139841	0.0805529	0.1712	0.152425	0.174887	0.134195	0.150906	0.144028	1.1173	3.4641	0.035639	1.4481	0.045993
13	1,3-Cyclohexadiene-1-carboxaldehyde, 2,6,6-trimethyl-	C10H14O	116-26-7	Aldehydes	BPI(107.09±0.3)	BPI(107.086413)	Wiley9	939	0.554631	0.510497	0.619689	0.480449	0.56595	0.607571	0.556465	0.522758	0.528342	0.459667	0.391373	0.498857	0.465445	0.47774	0.570849	0.548326	0.528063	0.509583	0.595645	0.579305	0.555295	0.411886	0.480504	0.485952	0.507047	0.475134	0.514455	0.479163	1.3741	6.0722	0.0041249	2.3846	0.0066767
14	1,4-Cyclohexanedione, 2,2,6-trimethyl-	C9H14O2	20547-99-3	Ketones	BPI(42.03±0.3)	BPI(42.027768)	Wiley9	883	0.148753	0.000725788	0.000740135	0.203817	0.000775764	0.000788728	0.0592666	0.193857	0.159727	0.169059	0.159942	0.178303	0.176529	0.172903	0.154843	0.148662	0.146579	0.146932	0.161531	0.14543	0.150663	0.137786	0.151641	0.165496	0.169319	0.154081	0.141072	0.153233	1.3771	6.9738	0.0021437	2.6688	0.0037912
15	1,4-Naphthalenedione, 2,3,6-trimethyl-	C13H12O2	20490-42-0	Ketones	BPI(200.09±0.3)	BPI(200.088534)	replib	864	0.0186072	0.0177497	0.0211142	0.0206166	0.0224532	0.0208947	0.0202393	0.0155541	0.0151499	0.0143376	0.017909	0.0189089	0.0186742	0.0167556	0.0171565	0.0151603	0.0149041	0.0186891	0.0171967	0.0161788	0.0165476	0.0164306	0.0174272	0.0163807	0.0168749	0.0180234	0.0187565	0.0173155	1.1585	7.1667	0.0018732	2.7274	0.0034402
16	1,6,6-trimethyl-3,4-benzotricyclo[3.2.0.0(2,7)]heptene	C14H16	117461-31-1	Alkenes	BPI(169.11±0.3)	BPI(169.110277)	Wiley9	923	0.000731722	0.00221851	0.00250099	0.00237961	0.00249683	0.00177877	0.00201774	0.000746655	0.00298212	0.00201751	0.000783917	0.00245926	0.000804824	0.00163238	0.00353785	0.00313825	0.00075524	0.00349129	0.00345497	0.000804824	0.0025304	0.00273199	0.0007406	0.00281407	0.000783917	0.00239784	0.00295264	0.00207018	0.39706	#N/A	#N/A	#N/A	#N/A
17	1-Butanol,3-methyl-	C5H12O	123-51-3	Alcohols	BPI(55.04±0.3)	BPI(55.043042)	Wiley9	945	1.09487	0.915148	1.16002	1.10585	1.11787	1.11535	1.08485	0.967341	1.01829	0.645725	0.50871	0.618707	1.00803	0.794468	2.01498	2.49949	2.61526	0.337773	2.40393	2.7516	2.10384	1.43471	1.42964	1.62306	1.61066	1.52458	1.67431	1.54949	0.53693	8.9229	0.00059141	3.2281	0.0011645
18	1-Cyclohexene-1-carboxaldehyde, 2,6,6-trimethyl-	C10H16O	432-25-7	Aldehydes	BPI(109.09±0.3)	BPI(109.092735)	replib	904	0.17421	0.178178	0.19538	0.154449	0.195011	0.200919	0.183024	0.15947	0.168813	0.167743	0.159782	0.173877	0.157099	0.164464	0.189923	0.190365	0.183596	0.195122	0.202413	0.201261	0.19378	0.140446	0.167401	0.16947	0.172803	0.163914	0.178153	0.165364	1.2572	8.4739	0.00078462	3.1053	0.0014986
19	1-Dodecanol, 3,7,11-trimethyl-	C15H32O	6750-34-1	Alcohols	BPI(56.05±0.3)	BPI(56.049618)	mainlib	871	0.146272	0.159732	0.176055	0.140841	0.16314	0.180599	0.161107	0.000746655	0.111474	0.00075524	0.122564	0.127539	0.000804824	0.0606474	0.126159	0.0007406	0.100779	0.118333	0.000791596	0.000804824	0.0579346	0.0983323	0.110741	0.104768	0.102245	0.111309	0.117168	0.107427	1.0416	6.5631	0.0028737	2.5416	0.0048574
20	1-Furfuryl-2-formyl pyrrole	C10H9NO2		Heterocyclic compounds	BPI(81.03±0.3)	BPI(81.029964)	Wiley9	753	0.0317256	0.0316577	0.000740135	0.000768239	0.0337364	0.0180178	0.019441	0.0369498	0.0294068	0.0339299	0.0348824	0.000791596	0.000804824	0.0227942	0.0350712	0.0007406	0.0319594	0.000783917	0.000791596	0.000804824	0.0116919	0.0269507	0.0307055	0.0281156	0.000783917	0.0306394	0.0321637	0.0248931	0.38123	#N/A	#N/A	#N/A	#N/A
21	1-Hexanol, 2-ethyl-	C8H18O	104-76-7	Alcohols	BPI(57.06±0.3)	BPI(57.055292)	Wiley9	956	0.608097	0.000725788	0.000740135	0.653142	0.675076	0.337974	0.379292	0.775207	0.917161	0.00075524	0.000783917	0.000791596	0.000804824	0.282584	0.989766	0.0007406	0.855339	0.856173	0.000791596	0.000804824	0.450602	0.351989	0.432998	0.456461	0.499878	0.476697	0.465149	0.447195	0.21141	#N/A	#N/A	#N/A	#N/A
22	1H-Inden-1-one, 2,3-dihydro-3,3,5,7-tetramethyl-	C13H16O	54789-23-0	Ketones	BPI(173.11±0.3)	BPI(173.109659)	mainlib	788	0.000731722	0.000725788	0.000740135	0.0186204	0.000775764	0.000788728	0.00373042	0.000746655	0.019195	0.00075524	0.0194249	0.000791596	0.0179698	0.00981388	0.0232313	0.0218377	0.024089	0.0214179	0.0239855	0.024701	0.0232104	0.0157021	0.0184192	0.00075524	0.000783917	0.000791596	0.000840987	0.00621551	0.030477	8.0427	0.0010371	2.9842	0.001942
23	1H-Indene, 2,3-dihydro-5-methyl-	C10H12	874-35-1	Aromatic Hydrocarbons	BPI(117.07±0.3)	BPI(117.072855)	Wiley9	902	0.226112	0.202236	0.259063	0.2098	0.187671	0.149025	0.205651	0.223239	0.218914	0.219802	0.000783917	0.000791596	0.186891	0.141737	0.234843	0.23031	0.234639	0.233135	0.247574	0.250163	0.238444	0.142069	0.187727	0.193093	0.207959	0.175636	0.195143	0.183604	0.9431	#N/A	#N/A	#N/A	#N/A
24	1H-Pyrrole, 1-(2-furanylmethyl)-	C9H9NO	1438-94-4	Heterocyclic compounds	BPI(81.03±0.3)	BPI(81.028634)	replib	852	0.0380309	0.039727	0.0375896	0.0359833	0.0358754	0.0417414	0.0381579	0.0468514	0.0007406	0.0423708	0.000783917	0.000791596	0.0327851	0.0207206	0.044787	0.0424908	0.0420036	0.0371167	0.0467791	0.0454685	0.0431076	0.0301845	0.0356983	0.041212	0.0467257	0.039301	0.00405886	0.0328634	1.0301	#N/A	#N/A	#N/A	#N/A
25	1H-Pyrrole-2,5-dione, 3-ethyl-4-methyl-	C7H9NO2	20189-42-8	Heterocyclic compounds	BPI(67.04±0.3)	BPI(67.044324)	mainlib	882	0.154741	0.161819	0.182834	0.180946	0.167172	0.185345	0.172143	0.215177	0.194868	0.188189	0.214328	0.203691	0.211099	0.204559	0.145973	0.140727	0.164081	0.15843	0.152588	0.163892	0.154282	0.183486	0.1895	0.187145	0.188163	0.198539	0.194314	0.190191	1.5635	28.305	2.1319e-07	6.6712	7.6828e-07
26	1H-Pyrrole-2-carboxaldehyde	C5H5NO	1003-29-8	Heterocyclic compounds	BPI(95.03±0.3)	BPI(95.033663)	mainlib	945	0.25737	0.255828	0.25039	0.232242	0.245167	0.272421	0.252236	0.263478	0.239895	0.229671	0.272192	0.272673	0.257091	0.255833	0.183058	0.178382	0.186314	0.192011	0.192371	0.196199	0.188056	0.193532	0.202342	0.187272	0.21606	0.210728	0.217729	0.204611	0.21215	40.374	1.1287e-08	7.9474	5.3896e-08
27	1-Pentanol	C5H12O	71-41-0	Alcohols	BPI(42.03±0.3)	BPI(42.027782)	Wiley9	920	0.303106	0.338932	0.384342	0.000768239	0.362155	0.38895	0.296375	0.000746655	0.0589755	0.0576749	0.0483888	0.0589	0.000804824	0.0375818	0.367056	0.443399	0.428281	0.426481	0.43154	0.469125	0.427647	0.194964	0.198275	0.201587	0.205082	0.209314	0.196096	0.200886	1.5588	#N/A	#N/A	#N/A	#N/A
28	1-Penten-3-one	C5H8O	1629-58-9	Ketones	BPI(55.00±0.3)	BPI(55.002762)	Wiley9	850	0.742731	0.7987	0.664806	0.657487	0.618525	0.788208	0.711743	0.0145426	0.0170288	0.0236928	0.0171115	0.0192851	0.000804824	0.0154109	0.000746655	0.0139522	0.0120411	0.000783917	0.000791596	0.0139969	0.00705207	0.0111921	0.0111969	0.00075524	0.0110229	0.0119168	0.0086794	0.00912722	1.685	#N/A	#N/A	#N/A	#N/A
29	1-Tetradecene	C14H28	1120-36-1	Alkenes	BPI(41.02±0.3)	BPI(41.020786)	replib	952	0.182543	0.152909	0.218386	0.160543	0.175776	0.199447	0.181601	0.152424	0.15562	0.131353	0.126647	0.000791596	0.125692	0.115421	0.183524	0.157488	0.149933	0.151359	0.181451	0.165461	0.164869	0.116728	0.133466	0.123411	0.117546	0.133205	0.13949	0.127308	1.4543	5.4971	0.0064037	2.1936	0.0099066
30	2(3H)-Furanone, dihydro-	C4H6O2	96-48-0	Heterocyclic compounds	BPI(42.03±0.3)	BPI(42.026557)	Wiley9	791	1.15496	1.24504	0.958217	0.92351	1.12079	1.18707	1.09826	0.922193	0.889675	0.859908	0.950232	0.000791596	0.000804824	0.603934	0.857536	0.957222	0.832547	0.871419	0.966142	0.963719	0.908098	0.855571	0.841213	0.854471	0.885828	0.903102	0.952279	0.882077	1.3053	4.127	0.019765	1.7041	0.027758
31	Dihydroactinidioide	C11H16O2	17092-92-1	Heterocyclic compounds	BPI(43.00±0.3)	BPI(43.002082)	replib	921	0.445724	0.526932	0.515953	0.480992	0.448542	0.561227	0.496561	0.56005	0.530586	0.481528	0.605412	0.609118	0.540553	0.554541	0.427023	0.393355	0.455081	0.434173	0.436583	0.456213	0.433738	0.457738	0.473566	0.402928	0.493836	0.495732	0.498304	0.470351	0.91034	9.801	0.00034769	3.4588	0.00071407
32	2(5H)-furanone	C4H4O2	497-23-4	Heterocyclic compounds	BPI(55.00±0.3)	BPI(55.003317)	Wiley9	909	0.324636	0.381628	0.330894	0.309387	0.352125	0.38367	0.347057	0.321378	0.294989	0.336113	0.401742	0.385009	0.358594	0.349637	0.260149	0.292035	0.278865	0.000783917	0.293975	0.307267	0.238846	0.302603	0.302994	0.00075524	0.315825	0.322337	0.327501	0.262003	0.078992	#N/A	#N/A	#N/A	#N/A
33	2(5H)-Furanone, 3-methyl-	C5H6O2	22122-36-7	Heterocyclic compounds	BPI(41.02±0.3)	BPI(41.022096)	mainlib	883	0.239872	0.229872	0.279872	0.228826	0.197779	0.217779	0.232333	0.244337	0.255902	0.265343	0.266084	0.292586	0.253955	0.263035	0.000746655	0.0007406	0.00075524	0.202669	0.000791596	0.000804824	0.034418	0.206504	0.216873	0.252101	0.246863	0.22537	0.252001	0.233285	0.71763	32.378	7.1624e-08	7.1449	2.974e-07
34	2(5H)-Furanone, 5,5-dimethyl-	C6H8O2	20019-64-1	Heterocyclic compounds	BPI(43.00±0.3)	BPI(42.999730)	Wiley9	873	0.183081	0.196395	0.199743	0.194504	0.170842	0.213142	0.192951	0.138634	0.121522	0.129087	0.107035	0.123096	0.0987765	0.119692	0.13535	0.131777	0.173535	0.140192	0.142174	0.139932	0.143827	0.0942476	0.100677	0.122387	0.115688	0.103765	0.118359	0.109187	1.809	43.121	6.4255e-09	8.1921	3.2296e-08
35	2,3-dehydro-α-ionone	C13H18O	1203-08-3	Ketones	BPI(43.00±0.3)	BPI(43.000935)	Wiley9	958	0.193274	0.199444	0.195614	0.173481	0.197755	0.108764	0.178055	0.168927	0.175594	0.172489	0.177783	0.172978	0.175868	0.17394	0.16904	0.141351	0.00075524	0.151264	0.165149	0.000804824	0.104727	0.000746655	0.155958	0.143604	0.000783917	0.125323	0.131392	0.092968	0.091511	#N/A	#N/A	#N/A	#N/A
36	2,3-Dihydro-3,5-dihydroxy-6-methyl-4H-pyran-4-one	C6H8O4	28564-83-2	Heterocyclic compounds	BPI(43.00±0.3)	BPI(43.001770)	Wiley9	942	1.45087	1.31619	1.34641	1.32358	1.23559	1.26956	1.3237	1.20506	1.17286	1.17462	1.04417	1.05412	0.951832	1.10044	1.0508	0.691144	1.07695	1.09178	0.926391	0.949367	0.964406	0.952089	1.05529	0.840548	1.03266	1.06867	1.06385	1.00219	0.91466	13.57	4.6606e-05	4.3316	0.00010856
37	2,3'-Dipyridyl	C10H8N2	581-50-0	Heterocyclic compounds	BPI(156.08±0.3)	BPI(156.077643)	mainlib	932	0.000731722	0.315234	0.321645	0.329194	0.335496	0.342667	0.274161	0.282828	0.257383	0.268603	0.332183	0.334612	0.323276	0.299814	0.000746655	0.263078	0.305751	0.292423	0.304074	0.305858	0.245322	0.338575	0.339669	0.291198	0.366763	0.361006	0.362056	0.343211	0.46776	#N/A	#N/A	#N/A	#N/A
38	2,4-Heptadienal, (E,E)-	C7H10O	4313-3-5	Aldehydes	BPI(81.03±0.3)	BPI(81.028798)	Wiley9	920	0.359034	0.336425	0.314841	0.318487	0.309684	0.350556	0.331505	0.14092	0.127054	0.100445	0.114129	0.112212	0.102347	0.116184	0.185149	0.165616	0.182414	0.161143	0.186657	0.187184	0.178027	0.108455	0.128153	0.111625	0.129067	0.12598	0.130043	0.12222	1.9701	275.3	1.9982e-16	15.699	4.2407e-15
39	2,4-Hexadienoic acid, methyl ester	C7H10O2	1515-80-6	Esters	BPI(67.04±0.3)	BPI(67.044133)	Wiley9	732	0.0791973	0.000725788	0.0741775	0.0819819	0.0847199	0.0846736	0.0675794	0.0757193	0.0007406	0.00075524	0.000783917	0.000791596	0.000804824	0.0132659	0.000746655	0.0632871	0.0635454	0.0689706	0.0696742	0.0682464	0.0557451	0.0486474	0.0551518	0.0556843	0.0636435	0.0607179	0.0651417	0.0581644	1.24	5.0104	0.0094307	2.0255	0.01375
40	2,5-Furandione, 3,4-dimethyl-	C6H6O3	766-39-2	Heterocyclic compounds	BPI(38.99±0.3)	BPI(38.989386)	replib	883	0.347638	0.33182	0.296466	0.281315	0.32951	0.338263	0.320835	0.233149	0.25023	0.233343	0.285262	0.276427	0.251117	0.254922	0.276739	0.304052	0.252316	0.262179	0.309192	0.283561	0.28134	0.212772	0.250651	0.254502	0.230657	0.246744	0.267955	0.24388	1.6091	13.843	4.0884e-05	4.3884	9.761e-05
41	2,6,6-Trimethyl-2-cyclohexene-1,4-dione	C9H12O2	1125-21-9	Ketones	BPI(68.02±0.3)	BPI(68.015508)	Wiley9	937	0.712036	0.822913	0.964729	0.802788	0.82951	0.961172	0.848858	0.899324	0.824965	0.925368	0.840285	0.826148	0.91479	0.871813	0.833671	0.808594	0.808839	0.843591	0.87406	0.870329	0.839847	0.652942	0.739643	0.739547	0.787002	0.741407	0.795841	0.742731	0.093253	5.1549	0.0083944	2.076	0.012625
42	2,6-Nonanedione	C9H16O2	36452-81-0	Ketones	BPI(43.01±0.3)	BPI(43.005094)	Wiley9	723	0.000731722	0.0738654	0.000740135	0.0790334	0.000775764	0.0803532	0.0392499	0.0291984	0.0336316	0.0449263	0.030616	0.0472238	0.0314731	0.0361782	0.000746655	0.0007406	0.0139949	0.0160004	0.000791596	0.000804824	0.00551316	0.0378475	0.0344484	0.0433974	0.0441143	0.0397144	0.0412387	0.0401268	0.25484	3.4539	0.035975	1.444	0.046115
43	2-Acetyl-5-methylfuran	C7H8O2	1193-79-9	Heterocyclic compounds	BPI(109.03±0.3)	BPI(109.029844)	Wiley9	866	0.217366	0.224823	0.250464	0.212728	0.284426	0.255614	0.240903	0.210262	0.211964	0.169439	0.187638	0.205101	0.212733	0.199523	0.237922	0.233123	0.222341	0.206655	0.250709	0.245139	0.232648	0.182338	0.208281	0.207858	0.224078	0.207967	0.223388	0.208985	1.4792	5.8503	0.0048772	2.3118	0.0077629
44	2-Butanone, 3-hydroxy-	C4H8O2	513-86-0	Ketones	BPI(45.02±0.3)	BPI(45.016416)	Wiley9	863	0.238363	0.212321	0.000740135	0.230359	0.000775764	0.215761	0.14972	0.15724	0.145333	0.135248	0.125364	0.138209	0.144491	0.140981	0.119256	0.133488	0.114878	0.106384	0.134557	0.133742	0.123717	0.113609	0.110891	0.111194	0.000783917	0.119487	0.125307	0.0968786	0.21462	#N/A	#N/A	#N/A	#N/A
45	2-Buten-1-one, 1-(2,6,6-trimethyl-1,3-cyclohexadien-1-yl)-	C13H18O	23696-85-7	Ketones	BPI(69.03±0.3)	BPI(69.026123)	mainlib	911	0.640861	0.640861	0.567491	0.586648	0.560686	0.462617	0.576527	0.643579	0.653165	0.782465	0.749655	0.693864	0.633722	0.692742	0.799189	0.702051	0.692475	0.699481	0.798842	0.750435	0.740412	0.654797	0.629771	0.639771	0.650619	0.610989	0.643752	0.638283	0.78556	11.055	0.00017029	3.7688	0.0003614
46	2-Butenal, 3-methyl-	C5H8O	107-86-8	Aldehydes	BPI(84.05±0.3)	BPI(84.050799)	mainlib	858	0.0351222	0.0301537	0.0351853	0.0384358	0.0360928	0.0367787	0.0352947	0.0633583	0.0715538	0.0700304	0.0614385	0.0506791	0.0560642	0.0621874	0.0205988	0.0233394	0.0187166	0.023152	0.0233925	0.0226544	0.0219756	0.000746655	0.0173649	0.0166664	0.0166722	0.0167925	0.0173872	0.0142716	0.95286	88.793	9.8827e-12	11.005	7.26e-11
47	2-Butenoic acid, 2-methyl-	C5H8O2	13201-46-2	Acids	BPI(55.04±0.3)	BPI(55.042746)	mainlib	890	0.114842	0.114842	0.124203	0.118584	0.123894	0.131916	0.12138	0.100578	0.0990069	0.100901	0.104177	0.104761	0.0986937	0.101353	0.037927	0.0391608	0.0398728	0.0414513	0.0397144	0.0381993	0.0393876	0.138884	0.144157	0.138884	0.144157	0.145569	0.148002	0.143276	0.27788	732.62	1.3104e-20	19.883	8.3429e-19
48	2-Cyclohexen-1-one, 2-hydroxy-3-methyl-6-(1-methylethyl)-	C10H16O2	490-03-9	Ketones	BPI(126.07±0.3)	BPI(126.074298)	mainlib	758	0.0388858	0.0429066	0.038774	0.0379119	0.0369375	0.042866	0.0397137	0.000746655	0.0007406	0.0391076	0.0314323	0.0372454	0.0360072	0.0242133	0.0410776	0.0384668	0.0384144	0.0407168	0.0419675	0.043535	0.0406963	0.03182	0.036056	0.0402919	0.0445279	0.0396948	0.041842	0.0390388	1.0733	4.0035	0.02201	1.6574	0.029814
49	2-Cyclohexen-1-one, 3,5,5-trimethyl-	C9H14O	78-59-1	Ketones	BPI(82.04±0.3)	BPI(82.041271)	Wiley9	944	0.475919	0.445521	0.438869	0.451982	0.465096	0.475919	0.458885	0.399895	0.396954	0.364768	0.3183	0.449946	0.439292	0.394859	0.000746655	0.0007406	0.437615	0.000783917	0.000791596	0.000804824	0.0735804	0.308366	0.357929	0.430094	0.444988	0.35475	0.408959	0.384181	0.16854	19.265	4.0843e-06	5.3889	1.0987e-05
50	2-FURANCARBOXALDEHYDE	C5H4O2	98-01-1	Heterocyclic compounds	BPI(38.99±0.3)	BPI(38.992908)	Wiley9	973	0.489053	0.000725788	0.33617	0.417479	0.430803	0.379515	0.342291	0.543817	0.492487	0.547804	0.572781	0.694826	0.418965	0.545113	0.290475	0.277807	0.333974	0.000783917	0.302447	0.328899	0.255731	0.178837	0.0007406	0.161861	0.261746	0.0951963	0.126901	0.137547	0.64466	11.297	0.00014923	3.8261	0.00032026
51	2-Furanmethanol	C5H6O2	98-00-0	Heterocyclic compounds	BPI(53.03±0.3)	BPI(53.030607)	Wiley9	841	0.336389	0.353246	0.2698	0.379375	0.32902	0.335696	0.333921	0.379844	0.360947	0.389615	0.379076	0.351517	0.38457	0.374261	0.258937	0.251793	0.252278	0.253842	0.271826	0.271235	0.259985	0.276676	0.26704	0.240482	0.321086	0.289378	0.292829	0.281249	0.70322	#N/A	#N/A	#N/A	#N/A
52	2-Furanmethanol, 5-methyl-	C6H8O2	3857-25-8	Heterocyclic compounds	BPI(95.05±0.3)	BPI(95.050357)	mainlib	710	0.000731722	0.000725788	0.0273516	0.029015	0.0299301	0.0154171	0.0171952	0.000746655	0.0007406	0.00075524	0.126077	0.0825196	0.0910327	0.0503119	0.0329173	0.135511	0.0341909	0.000783917	0.149187	0.0918491	0.0740733	0.0345969	0.0200872	0.0222255	0.000783917	0.0221144	0.0127949	0.0187671	0.24002	#N/A	#N/A	#N/A	#N/A
53	2-Heptanone, 6-methyl-	C8H16O	928-68-7	Ketones	BPI(43.01±0.3)	BPI(43.007543)	mainlib	900	0.169516	0.153961	0.16726	0.173287	0.170345	0.172777	0.167858	0.276848	0.303085	0.245424	0.188674	0.282055	0.310301	0.267731	0.312902	0.357241	0.311652	0.294393	0.356787	0.360167	0.33219	0.20761	0.233617	0.292306	0.24654	0.234905	0.273574	0.248092	0.8167	28.631	1.9449e-07	6.7111	7.2838e-07
54	2-Hexenal, (E)-	C6H10O	6728-26-3	Aldehydes	BPI(55.04±0.3)	BPI(55.036638)	Wiley9	797	0.000731722	0.0472055	0.0488441	0.0457139	0.0449768	0.0455675	0.0388399	0.205393	0.18845	0.176596	0.190859	0.20188	0.20266	0.194306	0.990386	0.0007406	0.00075524	0.000783917	0.000791596	0.000804824	0.16571	0.165873	0.128902	0.114759	0.146217	0.156817	0.152938	0.144251	0.56601	#N/A	#N/A	#N/A	#N/A
55	2-Methoxy-4-vinylphenol	C9H10O2	7786-61-0	Phenols	BPI(150.08±0.3)	BPI(150.077588)	replib	871	0.145056	0.116318	0.103601	0.12721	0.112047	0.118404	0.120439	0.000746655	0.0480224	0.0424916	0.0446232	0.0498367	0.000804824	0.0310876	0.308109	0.264641	0.292847	0.313751	0.304758	0.299832	0.297323	0.14712	0.162531	0.152692	0.167389	0.164849	0.172614	0.161199	1.0261	253.64	4.4395e-16	15.353	7.0663e-15
56	2-methyl-2-cyclohexenone	C7H10O	1121-18-2	Ketones	BPI(54.00±0.3)	BPI(53.996325)	Wiley9	771	0.000731722	0.0204206	0.000740135	0.0213814	0.0217088	0.0221915	0.014529	0.0643066	0.0007406	0.00075524	0.0243351	0.0660706	0.000804824	0.0261688	0.0178839	0.0007406	0.00075524	0.0185558	0.000791596	0.000804824	0.00658865	0.0530154	0.0585794	0.0658908	0.0668724	0.0720739	0.0725563	0.0648314	0.83344	12.778	6.8898e-05	4.1618	0.00015666
57	2-Methyl-5-isopropenylfuran	C8H10O		Heterocyclic compounds	BPI(43.00±0.3)	BPI(43.000106)	Wiley9	809	0.145053	0.142488	0.160317	0.000768239	0.158039	0.162843	0.128252	0.000746655	0.0878434	0.0872372	0.0676916	0.000791596	0.063161	0.0512452	0.000746655	0.0998278	0.0699825	0.0688869	0.000791596	0.091531	0.0552944	0.0490218	0.0521321	0.0581047	0.0574623	0.0538471	0.0594233	0.0549986	1.1168	4.4144	0.01545	1.8111	0.022356
58	2-Penten-1-ol, (Z)-	C5H10O	1576-95-0	Alcohols	BPI(57.03±0.3)	BPI(57.025848)	mainlib	805	0.000731722	0.000725788	0.235239	0.199753	0.156856	0.129508	0.120469	0.094032	0.0933835	0.0953459	0.0990872	0.10018	0.101978	0.0973344	0.307991	0.341188	0.337182	0.338827	0.375622	0.365047	0.344309	0.281733	0.281733	0.281733	0.300807	0.319881	0.266728	0.288769	0.26547	33.172	5.8666e-08	7.2316	2.49e-07
59	2-Propenal, 2-methyl-	C4H6O	78-85-3	Aldehydes	BPI(38.99±0.3)	BPI(38.986799)	Wiley9	798	0.124406	0.124406	0.136542	0.143885	0.140101	0.136317	0.134276	0.113922	0.107295	0.0958055	0.000783917	0.107056	0.0927524	0.0862691	0.000746655	0.0986982	0.109981	0.111459	0.134837	0.112229	0.0946583	0.0747632	0.0662873	0.0763386	0.0782977	0.0750574	0.064378	0.0725204	1.0973	4.0467	0.021194	1.6738	0.029224
60	2-Propenoic acid, butyl ester	C7H12O2	141-32-2	Esters	BPI(55.00±0.3)	BPI(55.004526)	Wiley9	944	0.32458	0.000725788	0.372483	0.367724	0.352238	0.384604	0.300393	0.000746655	0.0007406	0.00075524	0.015281	0.00873283	0.0214424	0.00794978	0.0376293	0.0419343	0.0384239	0.0403839	0.0461665	0.0432587	0.0412994	0.000746655	0.0437028	0.00075524	0.0399072	0.0449485	0.045983	0.0293406	1.5945	20.196	2.8857e-06	5.5398	8.2263e-06
61	2-Pyrrolidinone	C4H7NO	616-45-5	Heterocyclic compounds	BPI(85.05±0.3)	BPI(85.046948)	mainlib	922	0.000731722	0.00443924	0.00485267	0.00465233	0.00484303	0.00499774	0.00408612	0.0967591	0.101739	0.139924	0.10177	0.000791596	0.109088	0.0916786	0.110782	0.11126	0.125625	0.14443	0.118185	0.127391	0.122946	0.167082	0.169528	0.00075524	0.162869	0.17917	0.126579	0.13433	1.0614	11.922	0.0001069	3.971	0.00023469
62	2-Pyrrolidinone, 1-methyl-5-(3-pyridinyl)-, (S)-	C10H12N2O	486-56-6	Heterocyclic compounds	BPI(98.06±0.3)	BPI(98.060512)	Wiley9	717	0.0224738	0.000725788	0.000740135	0.0250684	0.0239181	0.0227678	0.015949	0.0166644	0.0165493	0.0181611	0.0206303	0.193238	0.0178645	0.0471847	0.021161	0.0196859	0.019632	0.0206499	0.0216727	0.021157	0.0206598	0.0238965	0.0224963	0.0207477	0.0223243	0.0214767	0.0200693	0.0218351	0.66343	#N/A	#N/A	#N/A	#N/A
63	3(2H)-Furanone, dihydro-2-methyl-	C5H8O2	3188-00-9	Heterocyclic compounds	BPI(43.00±0.3)	BPI(42.999874)	Wiley9	937	0.183998	0.191762	0.192156	0.165191	0.176699	0.206582	0.186065	0.14846	0.147192	0.135585	0.134653	0.136481	0.150003	0.142062	0.13667	0.157511	0.13433	0.117134	0.156627	0.15716	0.143239	0.120379	0.118842	0.127177	0.127554	0.127325	0.136736	0.126335	1.4863	27.523	2.6665e-07	6.5741	9.4317e-07
64	3-(4,8,12-Trimethyltridecyl) furan	C20H36O		Heterocyclic compounds	BPI(82.04±0.3)	BPI(82.042124)	mainlib	863	0.000731722	0.104774	0.1041	0.0998541	0.0961547	0.112397	0.0863353	0.000746655	0.0666133	0.0757005	0.063144	0.0677489	0.0574777	0.0552385	0.0842074	0.0869629	0.0921884	0.0893957	0.0911134	0.0832943	0.0878603	0.0531246	0.0571264	0.0571825	0.000783917	0.0586911	0.0624972	0.0482343	1.0559	#N/A	#N/A	#N/A	#N/A
65	3,5-Octadien-2-one, (E,E)-	C8H12O	30086-02-3	Ketones	BPI(95.05±0.3)	BPI(95.046623)	replib	849	0.095202	0.142526	0.119483	0.147795	0.118744	0.118422	0.123695	0.000746655	0.0980218	0.149844	0.127055	0.130388	0.134691	0.106791	0.000746655	0.0209775	0.00075524	0.000783917	0.0222722	0.000804824	0.00772338	0.000746655	0.0217454	0.181597	0.000783917	0.0234653	0.0181975	0.0410894	0.067953	8.6225	0.00071391	3.1464	0.0013773
66	3,7,11,15-Tetramethyl-2-hexadecen-1-ol	C20H40O	102608-53-7	Alcohols	BPI(41.02±0.3)	BPI(41.022930)	mainlib	895	0.0262185	0.0244572	0.0285503	0.0271958	0.0242131	0.0285014	0.0265227	0.0244798	0.0203405	0.0209903	0.0225442	0.0234914	0.0212863	0.0221887	0.0218375	0.210704	0.0220066	0.0212294	0.0213203	0.018415	0.0525855	0.0186885	0.0207755	0.0190312	0.0181719	0.0210097	0.0218408	0.0199196	0.2987	#N/A	#N/A	#N/A	#N/A
67	3,7,11-Trimethyldodecylacetate	C17H34O2		Esters	BPI(43.00±0.3)	BPI(43.004299)	mainlib	731	0.497032	0.518271	0.571633	0.56788	0.584317	0.586189	0.55422	0.428956	0.425192	0.423459	0.423919	0.458879	0.430277	0.43178	0.423191	0.421975	0.419372	0.447881	0.449847	0.452737	0.435834	0.373945	0.42831	0.381864	0.412471	0.427128	0.442162	0.41098	1.591	39.204	1.4492e-08	7.8389	6.7512e-08
68	3-Carbamoyl phtalide	C9H7NO3		Esters	BPI(133.06±0.3)	BPI(133.062570)	Wiley9	876	0.0199642	0.0240423	0.0255557	0.0226698	0.0214805	0.0266804	0.0233988	0.072978	0.0723869	0.0738186	0.065738	0.06814	0.0663014	0.0698938	0.0580065	0.0544954	0.094385	0.0943254	0.0598728	0.0799015	0.0734978	0.145444	0.135444	0.145444	0.155444	0.151905	0.14812	0.146967	1.1634	154.22	5.4167e-14	13.266	6.0859e-13
69	3-Hexanone, 4-methyl-	C7H14O	17042-16-9	Ketones	BPI(57.04±0.3)	BPI(57.044117)	mainlib	900	0.000731722	0.000725788	0.000740135	0.000768239	0.000775764	0.000788728	0.000755063	1.12134	1.23543	0.00075524	0.000783917	0.000791596	1.2969	0.609335	0.110151	0.140783	0.135077	0.140591	0.154991	0.148469	0.138344	0.000746655	0.282373	0.297597	0.281107	0.000791596	0.316479	0.196516	1.202	3.4959	0.034621	1.4607	0.044983
70	4-butylbutan-4-olide	C8H14O2		Esters	BPI(85.02±0.3)	BPI(85.023173)	Wiley9	852	0.11867	0.116295	0.13668	0.11499	0.127373	0.136017	0.125004	0.130076	0.1169	0.114252	0.11859	0.128341	0.120042	0.121367	0.203343	0.201226	0.19597	0.191845	0.215332	0.213756	0.203578	0.150909	0.161449	0.164121	0.175182	0.166279	0.177844	0.165964	0.3466	112.42	1.0897e-12	11.963	1.0407e-11
71	4-Heptenal, (Z)-	C7H12O	6728-31-0	Aldehydes	BPI(41.02±0.3)	BPI(41.019239)	replib	923	0.104702	0.0946416	0.0916813	0.0950531	0.0960114	0.100275	0.0970607	0.0743789	0.0822735	0.080227	0.0748687	0.0741535	0.0700519	0.0759923	0.0292893	0.0303499	0.0301234	0.029914	0.0341197	0.030128	0.030654	0.0325927	0.0312344	0.0405848	0.0353832	0.0323795	0.0400346	0.0353682	0.51448	404.37	4.6271e-18	17.335	1.473e-16
72	4H-Pyran-4-one, 3-hydroxy-2-methyl-	C6H6O3	118-71-8	Heterocyclic compounds	BPI(126.04±0.3)	BPI(126.041973)	Wiley9	885	0.000731722	0.242896	0.218066	0.219775	0.215293	0.000788728	0.149592	0.234163	0.0007406	0.333507	0.000783917	0.284017	0.233066	0.181046	0.000746655	0.0007406	0.0973551	0.322911	0.000791596	0.000804824	0.0705583	0.000746655	0.0007406	0.00075524	0.220725	0.000791596	0.222813	0.0744287	0.19391	#N/A	#N/A	#N/A	#N/A
73	4-Methyleneisophorone	C10H14O	20548-00-9	Ketones	BPI(107.09±0.3)	BPI(107.086008)	mainlib	906	0.0532123	0.0577828	0.0592908	0.0469045	0.0569214	0.0529886	0.0545168	0.000746655	0.0510613	0.0505382	0.0449001	0.055628	0.000804824	0.0339465	0.0551058	0.0511182	0.0478012	0.0461336	0.0565304	0.0532453	0.0516558	0.0403611	0.0478716	0.0462303	0.0477045	0.0469791	0.0501952	0.046557	1.1321	#N/A	#N/A	#N/A	#N/A
74	4-Methylpent-2-enal	C6H10O	5362-56-1	Aldehydes	BPI(41.03±0.3)	BPI(41.025010)	Wiley9	893	0.040254	0.037436	0.0356352	0.0338344	0.0320336	0.0419029	0.0368493	0.0195769	0.015893	0.0213118	0.0152554	0.0208317	0.0208706	0.0189566	0.0209588	0.0182234	0.0265783	0.000783917	0.0200626	0.0240635	0.0184451	0.000746655	0.0125833	0.0170259	0.0173365	0.0138533	0.0113093	0.0121425	1.3842	19.08	4.3834e-06	5.3582	1.1563e-05
75	5-(2'-Hydroxy-2'-propyl)-2-methyl-2-cyclohexen-2-one	C10H16O2		Ketones	BPI(59.04±0.3)	BPI(59.035955)	Wiley9	785	0.0202191	0.0145271	0.000740135	0.018738	0.0186284	0.0116303	0.0140805	0.012012	0.0007406	0.00075524	0.000783917	0.0132978	0.0110551	0.00644079	0.000746655	0.0007406	0.00075524	0.00796651	0.000791596	0.000804824	0.00196757	0.00874312	0.00810327	0.00706964	0.00729461	0.00892108	0.00784898	0.00799678	0.65976	5.9418	0.0045501	2.342	0.0073031
76	5,9-Undecadien-2-one, 6,10-dimethyl-, (E)-	C13H22O	3796-70-1	Ketones	BPI(43.00±0.3)	BPI(43.000690)	Wiley9	952	3.3088	3.59476	3.60271	3.43722	3.50335	3.87287	3.55328	3.45914	3.11128	3.56486	3.64715	3.71501	3.19797	3.44923	4.05558	3.92455	4.10863	3.91138	4.00986	4.32163	4.05527	2.77748	3.3186	3.02779	3.17715	3.24588	3.40663	3.15892	0.79654	19.6	3.5997e-06	5.4437	9.9643e-06
77	5-Isopropenyl-2-methylcyclopent-1-enecarboxaldehyde	C10H14O		Aldehydes	BPI(91.05±0.3)	BPI(91.052283)	mainlib	741	0.0277922	0.026675	0.0253688	0.0250685	0.0247681	0.0280113	0.0262806	0.0181711	0.017675	0.0164189	0.0151638	0.0191109	0.000804824	0.0145574	0.0199056	0.0007406	0.00075524	0.000783917	0.000791596	0.000804824	0.00396364	0.0129315	0.0007406	0.0137773	0.0119525	0.0119982	0.0102009	0.0102668	0.73388	15.915	1.5919e-05	4.7981	3.9451e-05
78	5-methyl furfural	C6H6O2	620-02-0	Aldehydes	BPI(110.04±0.3)	BPI(110.036545)	Wiley9	948	0.0857854	0.09605	0.10096	0.0921074	0.107922	0.105984	0.0981347	0.0874457	0.0934244	0.114314	0.102015	0.121856	0.0885196	0.101262	0.000746655	0.0007406	0.0300229	0.0313486	0.000791596	0.000804824	0.0107425	0.0251541	0.0266634	0.0276745	0.0303108	0.0275837	0.029668	0.0278424	0.1557	102.56	2.5805e-12	11.588	2.2404e-11
79	6,6-Dimethyl-cyclohex-2-en-1-ol	C8H14O	38313-10-9	Alcohols	BPI(70.05±0.3)	BPI(70.045163)	mainlib	741	0.0329362	0.0312699	0.0391574	0.0456151	0.0387838	0.0397737	0.0379227	0.0228867	0.0007406	0.00075524	0.0184932	0.0211153	0.000804824	0.0107993	0.000746655	0.0702933	0.00075524	0.000783917	0.000791596	0.000804824	0.0123626	0.000746655	0.0416128	0.0412612	0.0449532	0.0295129	0.0470858	0.0341954	0.72165	3.8547	0.025089	1.6005	0.033746
80	6-Ethyl-5,6-dihydro-2H-pyran-2-one	C7H10O2	19895-35-3	Heterocyclic compounds	BPI(68.02±0.3)	BPI(68.016935)	mainlib	945	1.72201	1.65343	1.89962	2.09193	1.80866	1.91058	1.84771	2.10742	2.20933	2.20513	2.27978	2.28893	2.27258	2.2272	1.5584	1.36172	1.69899	1.86647	1.55384	1.64517	1.6141	1.9496	1.95465	1.52456	1.93996	2.07809	2.0281	1.91249	1.3593	15.887	1.6111e-05	4.7929	3.9451e-05
81	6-Methyl-3,5-heptadiene-2-one	C8H12O	1604-28-0	Ketones	BPI(109.07±0.3)	BPI(109.066448)	replib	920	0.437406	0.401167	0.571719	0.452228	0.448137	0.522605	0.47221	0.531075	0.481629	0.397675	0.44942	0.449869	0.458934	0.461434	0.302768	0.360743	0.345555	0.377132	0.353287	0.376696	0.352697	0.338081	0.309892	0.328382	0.339623	0.344831	0.343354	0.334027	0.17315	18.241	6.0728e-06	5.2166	1.5674e-05
82	6-Methyl-5-hepten-2-one	C8H14O	110-93-0	Ketones	BPI(41.02±0.3)	BPI(41.022108)	Wiley9	747	0.000731722	1.8776	1.84314	2.00448	2.11636	2.24551	1.6813	2.95983	2.94965	2.99362	0.000783917	2.4859	2.27203	2.27697	3.1363	3.25177	3.33034	3.0606	3.40038	3.54138	3.2868	2.32344	2.42494	2.69782	2.55137	2.5324	2.53719	2.51119	0.2855	5.097	0.0087941	2.0558	0.013122
83	9,12,15-Octadecatrienoic acid, methyl ester, (Z,Z,Z)-	C19H32O2	301-00-8	Esters	BPI(79.06±0.3)	BPI(79.056712)	Wiley9	833	0.049004	0.0474662	0.0510809	0.0467114	0.0442388	0.0530085	0.048585	0.000746655	0.0319131	0.0387429	0.0353326	0.0373547	0.0411678	0.0308763	0.0289445	0.0305461	0.0271048	0.0291348	0.031668	0.0323367	0.0299558	0.0341097	0.0273835	0.0322906	0.0336316	0.0327159	0.0320844	0.0320359	1.1993	7.614	0.0013792	2.8604	0.0025576
84	9,12-Octadecadienoic acid, methyl ester	C19H34O2	2462-85-3	Esters	BPI(67.05±0.3)	BPI(67.047163)	mainlib	936	0.0246308	0.0269618	0.0244619	0.0215453	0.0222562	0.0276839	0.02459	0.0216491	0.0161427	0.018034	0.0185915	0.0204635	0.016123	0.0185006	0.0151451	0.0164313	0.0131605	0.0162472	0.0168097	0.0167113	0.0157509	0.0162693	0.0138014	0.0148569	0.0163223	0.0160001	0.0154153	0.0154442	1.1319	30.937	1.0396e-07	6.9831	4.0523e-07
85	Acetic acid	C2H4O2	64-19-7	Acids	BPI(43.00±0.3)	BPI(43.002525)	Wiley9	991	24.64	25.6009	24.7771	23.4479	23.345	25.5139	24.5541	22.1731	21.5481	21.5916	20.2393	21.9563	22.2635	21.6287	0.000746655	21.8341	20.5099	21.2863	0.000791596	23.3758	14.5013	21.2803	21.3835	21.4648	20.8283	22.7085	21.9373	21.6004	0.064962	#N/A	#N/A	#N/A	#N/A
86	Acetic acid, 2-phenylethyl ester	C10H12O2	103-45-7	Esters	BPI(43.00±0.3)	BPI(42.999785)	replib	959	0.638024	0.807879	0.610522	0.480356	0.599604	0.764271	0.650109	0.553832	0.502765	0.508119	0.523437	0.578	0.443974	0.518355	0.676065	0.608866	0.73657	0.681894	0.683774	0.723298	0.685078	0.465801	0.549973	0.507111	0.649939	0.54084	0.568589	0.547042	1.355	6.9238	0.0022205	2.6536	0.0038555
87	Acetic acid, hexyl ester	C8H16O2	142-92-7	Esters	BPI(43.00±0.3)	BPI(43.002521)	Wiley9	919	0.111587	0.000725788	0.139601	0.123046	0.126622	0.137478	0.10651	0.100233	0.101176	0.104965	0.110809	0.113771	0.102347	0.10555	0.132629	0.131553	0.137494	0.106876	0.0893771	0.0926507	0.115097	0.102421	0.110189	0.1252	0.120937	0.113181	0.126036	0.116327	0.015097	#N/A	#N/A	#N/A	#N/A
88	Acetic acid, methyl ester	C3H6O2	79-20-9	Esters	BPI(43.00±0.3)	BPI(43.003835)	Wiley9	969	0.000731722	0.000725788	0.114785	0.000768239	0.000775764	0.000788728	0.0197626	0.000746655	0.925783	0.00075524	0.768159	1.01819	1.37781	0.681906	1.65756	1.91661	1.93041	1.97871	2.11004	1.77644	1.89496	2.30926	2.09199	2.35364	2.18501	2.01637	2.48247	2.23979	0.61162	68.624	1.0511e-10	9.9784	6.692e-10
89	Acetic acid, pentyl ester	C4H8O2	141-78-6	Esters	BPI(43.00±0.3)	BPI(43.001149)	Wiley9	826	0.00386428	0.000725788	0.00473405	0.00400504	0.00436769	0.00291679	0.00343561	0.139196	0.0976222	0.00075524	0.000783917	0.106268	0.10924	0.0756442	0.223874	0.204586	0.200193	0.187131	0.228011	0.217832	0.210271	0.145541	0.216136	0.212776	0.207364	0.19266	0.214415	0.198149	0.55072	52.453	1.1654e-09	8.9335	6.5466e-09
90	Acetic acid, phenylmethyl ester	C9H10O2	140-11-4	Esters	BPI(108.06±0.3)	BPI(108.057706)	replib	939	0.492304	0.501716	0.496959	0.555751	0.481562	0.537405	0.510949	0.847336	0.779188	0.86369	0.760872	0.715013	0.707613	0.778952	0.632479	0.648162	0.618526	0.588692	0.540615	0.681753	0.618371	0.52101	0.61336	0.570636	0.636449	0.603982	0.636567	0.597	1.8118	31.605	8.7321e-08	7.0589	3.5073e-07
91	Benzaldehyde	C7H6O	100-52-7	Aldehydes	BPI(77.03±0.3)	BPI(77.029934)	Wiley9	957	1.40249	1.19532	1.78678	1.58491	1.55944	1.60153	1.52175	2.7345	2.62536	2.88377	2.6962	2.99975	2.61768	2.75954	1.50995	1.48831	1.76117	1.68534	1.59581	1.90798	1.65809	1.47617	1.60653	1.67368	1.77684	1.64108	1.77513	1.65824	1.7602	#N/A	#N/A	#N/A	#N/A
92	Benzaldehyde, 2,4-dimethyl-	C9H10O	15764-16-6	Aldehydes	BPI(133.08±0.3)	BPI(133.078647)	replib	915	0.000731722	0.0862421	0.0862421	0.0903988	0.0895783	0.0872548	0.073408	0.000746655	0.0917296	0.090285	0.0815099	0.102081	0.000804824	0.0611928	0.0721076	0.0661966	0.0593957	0.0689051	0.0736012	0.0676162	0.0679704	0.0603929	0.0007406	0.0753044	0.0637707	0.0640596	0.078554	0.057137	0.38136	#N/A	#N/A	#N/A	#N/A
93	Benzene, 1,2,3-trimethyl-	C9H12	526-73-8	Aromatic Hydrocarbons	BPI(105.07±0.3)	BPI(105.069439)	Wiley9	781	0.188753	0.000725788	0.230832	0.203902	0.205384	0.123388	0.158831	0.297627	0.327431	0.341654	0.366622	0.374232	0.365701	0.345544	0.119994	0.1452	0.146376	0.114213	0.134877	0.145627	0.134381	0.617232	0.509938	0.522981	0.513096	0.599717	0.468185	0.538525	1.3976	72.691	6.2256e-11	10.206	4.1003e-10
94	Benzene, 1,3,5-trimethyl-	C9H12	108-67-8	Aromatic Hydrocarbons	BPI(105.08±0.3)	BPI(105.081096)	Wiley9	848	0.0974964	0.0997979	0.0763526	0.0747574	0.0759776	0.0949089	0.0865484	0.0799003	0.0884763	0.10583	0.0801556	0.0893828	0.108271	0.0920028	0.119994	0.133356	0.149396	0.0150061	0.134877	0.152062	0.117449	0.120159	0.119318	0.122981	0.113096	0.127463	0.135283	0.12305	0.18327	#N/A	#N/A	#N/A	#N/A
95	Benzene, 1-ethyl-2,4-dimethyl-	C10H14	874-41-9	Aromatic Hydrocarbons	BPI(119.09±0.3)	BPI(119.088893)	mainlib	908	0.0443062	0.0462889	0.0509016	0.0530038	0.0487978	0.0522733	0.0492619	0.0654631	0.0515217	0.00075524	0.000783917	0.000791596	0.0526375	0.0286588	0.066579	0.0518991	0.0523769	0.0523955	0.0630295	0.0561077	0.0570646	0.0436107	0.0620577	0.0566828	0.0608371	0.0562832	0.0606153	0.0566812	0.81676	4.0438	0.021247	1.6727	0.029224
96	Benzene, 1-methyl-3-(1-methylethyl)-	C10H14	535-77-3	Aromatic Hydrocarbons	BPI(119.10±0.3)	BPI(119.097133)	mainlib	931	0.0522223	0.000725788	0.000740135	0.0594772	0.058188	0.0581197	0.0382455	0.000746655	0.171381	0.00075524	0.0136872	0.000791596	0.0546253	0.0403312	0.000746655	0.0671657	0.0687772	0.000783917	0.0428646	0.0731415	0.0422466	0.0482263	0.0459421	0.00075524	0.0514971	0.0505787	0.0534973	0.0417495	0.037288	#N/A	#N/A	#N/A	#N/A
97	Benzene, 1-methyl-4-(1-methylpropyl)-	C11H16	1595-16-0	Aromatic Hydrocarbons	BPI(119.09±0.3)	BPI(119.088241)	Wiley9	743	0.047689	0.0499254	0.0604422	0.0594558	0.0553689	0.0593327	0.055369	0.0537367	0.0506531	0.0504972	0.0336081	0.00596369	0.0445514	0.039835	0.0560826	0.0536129	0.0556702	0.0533061	0.0583814	0.0587937	0.0559745	0.0381384	0.0443996	0.0451193	0.0498336	0.0439454	0.0476463	0.0448471	1.2684	4.0428	0.021267	1.6723	0.029224
98	Benzene, ethyl-	C8H10	100-41-4	Aromatic Hydrocarbons	BPI(91.05±0.3)	BPI(91.050083)	Wiley9	930	0.0525638	0.0463043	0.0599837	0.0556951	0.0448573	0.0344769	0.0489802	0.0464149	0.0549194	0.0769435	0.0604596	0.0525318	0.047821	0.056515	0.0586171	0.070925	0.0619303	0.0610489	0.068977	0.0715359	0.0655057	0.0633323	0.0590572	0.0538643	0.0497567	0.065134	0.0658131	0.0594929	0.42164	4.006	0.021961	1.6584	0.029814
99	Benzene, ethyl-1,2,4-trimethyl-	C11H16	54120-62-6	Aromatic Hydrocarbons	BPI(133.11±0.3)	BPI(133.105589)	Wiley9	941	0.0199444	0.0212677	0.0212961	0.0260446	0.0230782	0.0229031	0.0224223	0.122121	0.112086	0.105079	0.0994952	0.0908025	0.101459	0.105174	0.284533	0.121161	0.279351	0.238317	0.215581	0.21468	0.225604	0.19644	0.102476	0.10282	0.114686	0.158898	0.149995	0.137553	0.49619	33.476	5.4412e-08	7.2643	2.362e-07
100	Benzene, pentamethyl-	C11H16	700-12-9	Aromatic Hydrocarbons	BPI(133.11±0.3)	BPI(133.105884)	mainlib	919	0.223232	0.274753	0.264755	0.209314	0.231781	0.290358	0.249032	0.234474	0.210878	0.00075524	0.000783917	0.0253303	0.202339	0.112427	0.252261	0.229418	0.240827	0.214671	0.25633	0.252975	0.24108	0.17218	0.231343	0.196917	0.221356	0.214908	0.224239	0.210157	1.399	6.3829	0.0032766	2.4846	0.005442
101	Benzene, propyl-	C9H12	103-65-1	Aromatic Hydrocarbons	BPI(91.06±0.3)	BPI(91.057436)	Wiley9	907	0.0224524	0.000725788	0.0236932	0.027922	0.025611	0.0233001	0.0206174	0.0400913	0.0441177	0.0333249	0.0364038	0.0385917	0.0410985	0.038938	0.0172377	0.0007406	0.00075524	0.000783917	0.000791596	0.000804824	0.00351898	0.0506158	0.0439104	0.0485226	0.0475763	0.0502981	0.0422264	0.0471916	1.3592	53.731	9.4213e-10	9.0259	5.453e-09
102	Benzeneacetaldehyde	C8H8O	122-78-1	Aldehydes	BPI(91.05±0.3)	BPI(91.049727)	Wiley9	971	1.45056	1.52895	1.68675	1.4855	1.66508	1.72952	1.59106	1.43842	1.41575	1.81045	1.63359	1.79926	1.1885	1.54766	1.31202	1.35076	1.49158	0.000783917	1.41738	1.5287	1.18354	1.03768	1.21783	1.23173	1.22881	1.20091	1.30158	1.20309	0.077577	#N/A	#N/A	#N/A	#N/A
103	Benzeneacetaldehyde, α-ethylidene-	C10H10O	4411-89-6	Aldehydes	BPI(117.07±0.3)	BPI(117.074613)	Wiley9	868	0.0422991	0.0339061	0.0461077	0.0371753	0.0539538	0.0429906	0.0427387	0.0409381	0.0370707	0.0396878	0.000783917	0.034765	0.0376728	0.0318197	0.0313835	0.0290572	0.0261965	0.026731	0.0321653	0.0297467	0.0292134	0.0274714	0.0345115	0.0329822	0.0315178	0.0330063	0.0354513	0.0324901	0.77193	#N/A	#N/A	#N/A	#N/A
104	Benzeneacetic acid, ethyl ester	C10H12O2	101-97-3	Esters	BPI(91.05±0.3)	BPI(91.051314)	replib	768	0.0148068	0.000725788	0.0146389	0.0153255	0.0143459	0.0135226	0.0122276	0.0209546	0.0206976	0.020784	0.0215732	0.0180137	0.0205333	0.0204261	0.0271386	0.0248431	0.0282006	0.0257235	0.0276629	0.0285248	0.0270156	0.0209934	0.0242526	0.0216186	0.0236991	0.0240898	0.0249678	0.0232702	0.83953	24.75	6.1544e-07	6.2108	1.9924e-06
105	Benzeneacetic acid, methyl ester	C9H10O2	101-41-7	Esters	BPI(91.05±0.3)	BPI(91.050382)	Wiley9	942	1.40281	1.40469	1.74326	1.42073	1.5595	1.69211	1.53718	1.68013	1.52232	0.9324	0.868692	1.09243	1.49816	1.26569	1.64205	1.50528	1.59578	1.52191	1.67491	1.66818	1.60135	1.26393	1.45459	1.44219	1.57625	1.44738	1.55307	1.45623	1.0696	#N/A	#N/A	#N/A	#N/A
106	Benzenemethanol	C7H8O	100-51-6	Alcohols	BPI(79.05±0.3)	BPI(79.051551)	Wiley9	950	4.58242	4.54693	4.96004	5.43527	5.04018	5.11346	4.94638	0.658951	7.57414	6.8029	7.37497	7.93609	8.84096	6.53133	8.54243	8.52328	9.22329	9.55873	9.08339	9.54562	9.07946	7.62373	9.07586	8.15575	8.78009	8.8917	9.28089	8.63467	0.48859	#N/A	#N/A	#N/A	#N/A
107	Benzoic acid, 2-hydroxy-, methyl ester	C8H8O3	119-36-8	Esters	BPI(120.02±0.3)	BPI(120.024578)	Wiley9	883	0.0806994	0.0708661	0.0749814	0.094877	0.0837571	0.0784579	0.0806065	0.127914	0.12969	0.12727	0.116247	0.101375	0.112533	0.119171	0.129666	0.11858	0.110691	0.130482	0.132108	0.119784	0.123552	0.100817	0.100817	0.100817	0.120709	0.117138	0.118678	0.109829	1.3336	24.571	6.5102e-07	6.1864	2.0467e-06
108	Benzoic acid, methyl ester	C8H8O2	93-58-3	Esters	BPI(105.03±0.3)	BPI(105.033117)	mainlib	964	0.27212	0.26641	0.353346	0.288504	0.308117	0.333029	0.303588	0.271517	0.256853	0.253203	0.156737	0.202074	0.294267	0.239108	0.313638	0.293866	0.33588	0.352294	0.323308	0.338641	0.326271	0.252716	0.293765	0.290779	0.319647	0.29096	0.312525	0.293398	1.2462	6.9528	0.0021756	2.6624	0.0038124
109	Butanal, 3-methyl-	C5H10O	590-86-3	Aldehydes	BPI(41.02±0.3)	BPI(41.019910)	Wiley9	897	0.135157	0.137623	0.136025	0.166944	0.150085	0.147256	0.145515	0.144141	0.144686	0.161441	0.1404	0.155892	0.157697	0.150709	0.166732	0.237362	0.261743	0.242331	0.215237	0.268437	0.231974	0.0653626	0.0655286	0.15971	0.121515	0.0696688	0.108112	0.0983163	0.5364	24	7.8129e-07	6.1072	2.3687e-06
110	Butanoic acid	C4H8O2	107-92-6	Acids	BPI(60.01±0.3)	BPI(60.008145)	Wiley9	925	0.258329	0.253507	0.244077	0.25355	0.311727	0.267797	0.264831	0.162866	0.163805	0.361899	0.21449	0.389864	0.165339	0.243044	0.173987	0.195488	0.15298	0.170046	0.196704	0.187732	0.17949	0.134771	0.147144	0.160012	0.147822	0.150079	0.164906	0.150789	0.34069	#N/A	#N/A	#N/A	#N/A
111	Butanoic acid, 2-methyl-	C5H10O2	116-53-0	Acids	BPI(74.03±0.3)	BPI(74.034725)	Wiley9	962	1.43107	1.63107	1.41654	1.40489	1.53791	1.64103	1.51042	5.95248	6.47763	6.31713	4.74307	7.03588	6.10798	6.10569	0.000746655	1.81709	1.39594	1.43806	0.000791596	1.73918	1.0653	2.02913	2.37321	2.72118	2.43439	2.34395	2.65757	2.42657	1.8197	92.178	6.9826e-12	11.156	5.3347e-11
112	Butanoic acid, 3-methyl-	C5H10O2	503-74-2	Acids	BPI(60.01±0.3)	BPI(60.011346)	Wiley9	917	0.000731722	0.908981	0.741228	1.04035	0.000775764	0.88885	0.596819	34.6813	0.0151853	13.2273	36.1321	28.978	0.311519	18.8909	3.41	3.90242	0.00075524	0.000783917	3.89319	0.000804824	1.86799	0.000746655	10.4323	12.114	0.000783917	11.9057	11.6236	7.67952	1.3777	5.2803	0.0075958	2.1194	0.011514
113	cis-2-(2-Pentenyl)furan	C9H12O	70424-13-4	Heterocyclic compounds	BPI(68.05±0.3)	BPI(68.047688)	mainlib	798	0.0279301	0.0275344	0.0286966	0.0285696	0.0300931	0.0302514	0.0288459	0.0243311	0.0280551	0.028502	0.0273821	0.0256475	0.0259751	0.0266488	0.0325088	0.031944	0.0402383	0.0350484	0.0343045	0.0387971	0.0354735	0.0194896	0.022073	0.0260845	0.025564	0.0221278	0.0252346	0.0234289	0.93821	28.457	2.0424e-07	6.6899	7.502e-07
114	Cyclohexene, 3,5,5-trimethyl-	C9H16	933-12-0	Alkenes	BPI(67.04±0.3)	BPI(67.043715)	mainlib	780	0.150742	0.135448	0.123543	0.14457	0.130515	0.139424	0.137374	0.0907696	0.0936343	0.099633	0.077635	0.000791596	0.0801342	0.0737663	0.102763	0.143509	0.13048	0.123262	0.131169	0.1475	0.12978	0.0731783	0.0875306	0.0980881	0.000783917	0.0855703	0.0965566	0.073618	1.5534	9.4795	0.00042099	3.3757	0.00085541
115	Cyclohexene, 4-(2-bromoethyl)-	C8H13Br	63540-01-2	Alkenes	BPI(81.06±0.3)	BPI(81.064128)	mainlib	742	0.769424	0.705907	0.886785	0.839094	0.786554	0.913802	0.816928	0.000746655	0.733381	0.65238	0.560967	0.000791596	0.651617	0.433314	0.000746655	0.0007406	0.00075524	0.000783917	0.000791596	0.000804824	0.000770472	0.000746655	0.681669	0.673062	0.000783917	0.750466	0.696948	0.467279	0.45712	10.621	0.00021679	3.664	0.00045008
116	Decanal	C10H20O	112-31-2	Aldehydes	BPI(41.02±0.3)	BPI(41.020142)	Wiley9	944	0.158536	0.161035	0.147927	0.15067	0.161525	0.166319	0.157669	0.105469	0.0897389	0.103458	0.0915285	0.0907019	0.0892124	0.095018	0.0887039	0.0814159	0.0879858	0.0875736	0.0905325	0.0911193	0.0878885	0.065788	0.0692153	0.0648335	0.0709827	0.0718645	0.0746099	0.069549	1.5165	#N/A	#N/A	#N/A	#N/A
117	Decane	C10H22	124-18-5	Alkanes	BPI(43.04±0.3)	BPI(43.035185)	replib	924	0.607934	0.833857	0.656979	0.622542	0.711835	0.803141	0.706048	0.62994	0.678985	0.677852	0.505268	0.725293	0.657359	0.645783	1.10402	1.30006	1.09916	1.21689	1.28002	1.29206	1.21537	0.520512	0.507422	1.50805	1.3476	0.547101	0.942776	0.895577	0.39962	7.0934	0.0019713	2.7052	0.0035521
118	Decane, 2,9-dimethyl-	C12H26	1002-17-1	Alkenes	BPI(43.03±0.3)	BPI(43.027023)	mainlib	870	0.152331	0.136701	0.000740135	0.000768239	0.153807	0.0849683	0.0882193	0.000746655	0.0007406	0.00075524	0.000783917	0.212041	0.328947	0.090669	0.24114	0.271036	0.153476	0.158159	0.29839	0.229047	0.225208	0.000746655	0.0007406	0.204952	0.202456	0.000815344	0.222708	0.105403	0.25208	#N/A	#N/A	#N/A	#N/A
119	Decane, 4-methyl-	C11H24	2847-72-5	Alkenes	BPI(43.03±0.3)	BPI(43.032987)	mainlib	877	0.495306	0.000725788	0.000740135	0.000768239	0.000775764	0.000788728	0.083184	0.000746655	0.287615	0.00075524	0.278194	1.27723	1.49393	0.55641	1.25137	1.75367	1.22508	1.31382	1.93066	1.60563	1.51337	0.420707	0.387364	0.354021	0.443667	0.426458	0.511162	0.423897	0.129	16.002	1.5324e-05	4.8146	3.8512e-05
120	Dibenzofuran	C12H8O	132-64-9	Heterocyclic compounds	BPI(168.07±0.3)	BPI(168.065886)	replib	844	0.0676748	0.0750171	0.0917031	0.0795877	0.0811187	0.0896232	0.0807874	0.0760191	0.0717417	0.0670253	0.0713674	0.0825475	0.0788015	0.0745838	0.0911181	0.082623	0.0780643	0.0840799	0.0924573	0.0864888	0.0858052	0.0713981	0.0786049	0.0765481	0.000783917	0.0798565	0.0845713	0.0652938	0.55735	#N/A	#N/A	#N/A	#N/A
121	Dibutyl phthalate	C16H22O4	84-74-2	Esters	BPI(149.03±0.3)	BPI(149.030956)	replib	950	0.0229163	0.0184864	0.0209959	0.0184452	0.0189971	0.0187383	0.0197632	0.0135338	0.0143977	0.0127145	0.0145316	0.0170976	0.0171709	0.0149077	0.0143562	0.0124855	0.0126557	0.0167817	0.0142827	0.0135274	0.0140149	0.0147771	0.0146544	0.0138981	0.014863	0.015665	0.0161769	0.0150058	1.2567	16.546	1.2143e-05	4.9157	3.0923e-05
122	dl-Limonene	C10H16	138-86-3	Alkenes	BPI(68.06±0.3)	BPI(68.055786)	Wiley9	888	0.000731722	0.145235	0.145927	0.122477	0.143413	0.156669	0.119075	0.101583	0.11808	0.102966	0.000783917	0.0953722	0.0951629	0.085658	0.000746655	0.0007406	0.113899	0.000783917	0.000791596	0.000804824	0.0196277	0.105041	0.0992313	0.116528	0.108627	0.108714	0.119683	0.109637	0.045651	6.4587	0.0031001	2.5086	0.0051941
123	Dodecane	C12H26	112-40-3	Alkanes	BPI(43.04±0.3)	BPI(43.035834)	Wiley9	928	0.451122	0.453628	0.4342	0.397531	0.454007	0.477837	0.444721	3.18931	3.33057	3.07087	2.96401	3.08536	3.22167	3.14363	4.58672	4.79152	5.12283	5.21609	4.99212	5.3331	5.00706	3.78251	3.96125	4.95798	5.01533	4.12209	4.73736	4.42942	1.0421	256.93	3.9159e-16	15.407	6.7995e-15
124	Dodecane, 4,6-dimethyl-	C14H30	61141-72-8	Alkenes	BPI(43.03±0.3)	BPI(43.034878)	mainlib	932	0.000731722	0.000731722	0.000740135	0.000768239	0.000775764	0.000788728	0.000756052	0.127383	0.0007406	0.170508	0.126318	1.60141	0.110358	0.35612	1.7269	1.9903	1.49271	1.51972	1.71642	1.8768	1.72047	0.000746655	0.0007406	0.0836526	0.0898527	0.000791596	0.0947721	0.0450927	0.19788	37.774	1.9846e-08	7.7023	9.0114e-08
125	Ethanone, 1-(1H-pyrrol-2-yl)-	C6H7NO	1072-83-9	Heterocyclic compounds	BPI(94.03±0.3)	BPI(94.025308)	Wiley9	927	2.18232	2.06638	2.1864	2.03912	2.21383	2.28776	2.16263	2.31491	2.14853	2.17068	2.53041	2.62587	2.28396	2.34573	1.89748	1.84613	1.95716	2.13564	1.99247	2.04594	1.97914	1.97725	2.0665	1.8958	2.13891	2.15253	2.21772	2.07478	0.8746	8.1796	0.00094842	3.023	0.0017935
126	Ethanone, 1-cyclohexyl-	C8H14O	823-76-7	Ketones	BPI(43.03±0.3)	BPI(43.028902)	Wiley9	732	0.120384	0.140753	0.143744	0.117249	0.121738	0.15307	0.132823	0.101843	0.0891719	0.00075524	0.000783917	0.107618	0.0973194	0.0662485	0.126158	0.0982822	0.139203	0.142648	0.119401	0.127574	0.125544	0.0630351	0.0666529	0.0755289	0.0779998	0.0690358	0.0765671	0.0714699	1.5805	9.4299	0.00043374	3.3628	0.00087204
127	Ethanone, 1-phenyl-	C8H8O	98-86-2	Ketones	BPI(105.03±0.3)	BPI(105.034901)	Wiley9	941	0.277922	0.263581	0.310659	0.298587	0.300876	0.308747	0.293395	0.320962	0.310118	0.227943	0.212995	0.236238	0.292018	0.266712	0.347207	0.337579	0.00075524	0.315009	0.364465	0.000804824	0.227637	0.279067	0.318729	0.00075524	0.331331	0.31827	0.324634	0.262131	0.10698	#N/A	#N/A	#N/A	#N/A
128	Formic acid, phenylmethyl ester	C8H8O2	104-57-4	Esters	BPI(91.06±0.3)	BPI(91.057375)	Wiley9	799	0.0517949	0.000725788	0.0505625	0.058634	0.0476602	0.0473354	0.0427855	0.144817	0.104934	0.104992	0.103024	0.113853	0.130207	0.116971	0.123571	0.138521	0.115095	0.123889	0.139534	0.14088	0.130248	0.117679	0.111215	0.124494	0.12575	0.121818	0.126764	0.121287	1.4046	44.456	4.9402e-09	8.3063	2.6211e-08
129	Furan, 2-pentyl-	C9H14O	3777-69-3	Heterocyclic compounds	BPI(81.03±0.3)	BPI(81.027483)	Wiley9	927	0.0250196	0.0205034	0.026446	0.02151	0.0288747	0.0252318	0.0245976	0.000746655	0.54509	0.451387	0.000783917	0.388376	0.431531	0.302986	0.505305	0.567555	0.548603	0.430208	0.571177	0.600697	0.537258	0.386849	0.420624	0.449378	0.449378	0.42986	0.469029	0.434186	0.80917	19.058	4.4194e-06	5.3546	1.1563e-05
130	Heptadecane, 2,6,10,14-tetramethyl-	C21H44	18344-37-1	Alkenes	BPI(57.06±0.3)	BPI(57.061666)	mainlib	934	0.000731722	0.000725788	0.202901	0.159411	0.18152	0.108506	0.108966	0.0684283	0.0007406	0.00075524	0.000783917	0.709352	0.0642225	0.140714	0.0601114	0.0007406	0.05387	0.0466789	0.000791596	0.000804824	0.0271662	0.150362	0.17033	0.190722	0.21652	0.170736	0.190813	0.181581	0.41965	#N/A	#N/A	#N/A	#N/A
131	Heptadecanoic acid, methyl ester	C18H36O2	1731-92-6	Esters	BPI(74.03±0.3)	BPI(74.034299)	Wiley9	839	0.000731722	0.00692462	0.00743202	0.00678903	0.00734892	0.00772254	0.00615814	0.0066799	0.00482055	0.00512652	0.00529245	0.00568419	0.00524071	0.00547405	0.00578006	0.00451656	0.00455114	0.00550555	0.00547776	0.00487909	0.00511836	0.00441448	0.0046889	0.00434885	0.00484712	0.00484597	0.0050226	0.00469465	0.43766	#N/A	#N/A	#N/A	#N/A
132	Heptanal	C7H14O	111-71-7	Aldehydes	BPI(44.01±0.3)	BPI(44.011339)	Wiley9	915	0.0650618	0.0694871	0.0672454	0.0513544	0.0669286	0.0691806	0.0648763	0.0505296	0.0568718	0.0475736	0.0570065	0.0587592	0.045218	0.0526598	0.0285902	0.0321423	0.0357253	0.0370449	0.0287955	0.0365002	0.0331331	0.0276579	0.0303308	0.032573	0.0306511	0.0278565	0.0337949	0.0304774	0.651	#N/A	#N/A	#N/A	#N/A
133	Heptane, 2,4-dimethyl-	C9H20	2216-34-4	Alkenes	BPI(43.04±0.3)	BPI(43.036677)	Wiley9	884	0.0374088	0.0369908	0.0343464	0.0382928	0.0384665	0.0384	0.0373176	0.000746655	0.0007406	0.00075524	0.000783917	0.000791596	0.000804824	0.000770472	0.117333	0.152212	0.15039	0.147343	0.143544	0.162838	0.14561	0.125273	0.12378	0.117251	0.107225	0.0850834	0.103293	0.110317	0.61463	225.71	1.3791e-15	14.86	2.0262e-14
134	Hexadecanal	C16H32O	629-80-1	Alkanes	BPI(43.04±0.3)	BPI(43.037032)	Wiley9	832	0.00578334	0.000725788	0.00446402	0.00518493	0.00534869	0.00551245	0.0045032	0.000746655	0.00491161	0.00075524	0.000783917	0.00467282	0.000804824	0.00211251	0.00547953	0.00680964	0.00535622	0.0058011	0.00654394	0.00655402	0.00609074	0.00443241	0.00446113	0.00373343	0.000783917	0.00473376	0.00471615	0.00381013	1.1303	#N/A	#N/A	#N/A	#N/A
135	Hexadecanoic acid, methyl ester	C17H34O2	112-39-0	Esters	BPI(74.03±0.3)	BPI(74.030930)	Wiley9	970	0.724452	0.723388	0.736581	0.645223	0.739727	0.74433	0.71895	0.658081	0.566057	0.562285	0.542006	0.596072	0.539043	0.577257	0.484116	0.531931	0.485326	0.503437	0.487592	0.560588	0.508832	0.575379	0.502593	0.442806	0.535989	0.57951	0.509028	0.524217	1.1085	31.569	8.8142e-08	7.0548	3.5073e-07
136	Hexanal	C6H12O	66-25-1	Aldehydes	BPI(44.01±0.3)	BPI(44.007903)	replib	955	0.307614	0.331555	0.282152	0.309482	0.321546	0.328646	0.313499	0.168343	0.184538	0.160493	0.140076	0.151782	0.180321	0.164259	0.174681	0.205654	0.219431	0.21572	0.175935	0.228663	0.203347	0.155172	0.152485	0.175591	0.167687	0.156286	0.180297	0.164586	1.8998	93.043	6.402e-12	11.194	5.0949e-11
137	Hexanoic acid, ethyl ester	C8H16O2	123-66-0	Esters	BPI(88.05±0.3)	BPI(88.054030)	Wiley9	842	0.000731722	0.000725788	0.000740135	0.000754481	0.000775764	0.00081239	0.000756713	0.000746655	0.00570456	0.00075524	0.000783917	0.000791596	0.00629459	0.00251276	0.0182604	0.0202257	0.0138012	0.0143564	0.022267	0.0183435	0.0178757	0.0154829	0.0171263	0.0180597	0.0174431	0.0188548	0.0194116	0.0177297	0.15115	104.65	2.1364e-12	11.67	1.9431e-11
138	Hexanoic acid, methyl ester	C7H14O2	106-70-7	Esters	BPI(74.03±0.3)	BPI(74.027554)	Wiley9	940	0.147276	0.138784	0.137756	0.141846	0.174671	0.14881	0.14819	0.0524717	0.0641292	0.0449144	0.0344844	0.000791596	0.0563366	0.042188	0.100751	0.102984	0.0774943	0.0964583	0.108445	0.0972484	0.0972303	0.0463542	0.049744	0.0606706	0.0581494	0.0511567	0.0584747	0.0540916	2.0396	65.447	1.6146e-10	9.7919	9.9481e-10
139	hexyl 2-methylbutanoate	C11H22O2		Esters	BPI(57.06±0.3)	BPI(57.061717)	Wiley9	881	0.0405356	0.000725788	0.0360414	0.0328219	0.0379651	0.0422821	0.0317286	0.0247772	0.0226804	0.00075524	0.000783917	0.000791596	0.0186463	0.0114058	0.0316903	0.0335138	0.00075524	0.000783917	0.0368961	0.000804824	0.0174074	0.000746655	0.0259193	0.0264545	0.0277567	0.0285352	0.0205646	0.0216628	0.92774	#N/A	#N/A	#N/A	#N/A
140	MegastigmatrienoneA	C13H18O		Ketones	BPI(41.02±0.3)	BPI(41.020421)	Wiley9	852	0.115533	0.105069	0.103042	0.109615	0.113144	0.11339	0.109966	0.0890207	0.0702398	0.0757964	0.0919161	0.0955911	0.0840053	0.0844282	0.0843165	0.0723742	0.0853754	0.0879978	0.0849219	0.0848155	0.0833002	0.0888362	0.0806057	0.0740155	0.0902595	0.089474	0.0909056	0.0856827	1.4312	19.836	3.2955e-06	5.4821	9.2565e-06
141	MegastigmatrienoneB	C13H18O	38818-55-2	Ketones	BPI(91.05±0.3)	BPI(91.053736)	mainlib	878	0.387712	0.29719	0.303511	0.403829	0.363652	0.351917	0.351302	0.357605	0.308508	0.342663	0.389789	0.372607	0.324035	0.349201	0.376973	0.317832	0.310022	0.404313	0.37968	0.337885	0.354451	0.332073	0.375703	0.340556	0.346553	0.334457	0.391436	0.353463	0.056489	#N/A	#N/A	#N/A	#N/A
142	MegastigmatrienoneC	C13H18O	38818-55-2	Ketones	BPI(91.05±0.3)	BPI(91.053985)	mainlib	863	0.0530656	0.0487453	0.0590638	0.0531751	0.0615902	0.0523318	0.054662	0.0527696	0.0405316	0.0423532	0.460038	0.0545501	0.0497037	0.116658	0.0472481	0.0409441	0.0396396	0.0510363	0.0475873	0.0433684	0.0449706	0.042487	0.0462624	0.0425241	0.0398944	0.042792	0.0490142	0.043829	0.55235	#N/A	#N/A	#N/A	#N/A
143	MegastigmatrienoneD	C13H18O	38818-55-2	Ketones	BPI(91.05±0.3)	BPI(91.053602)	mainlib	873	0.281706	0.263743	0.32544	0.293463	0.304502	0.280377	0.291539	0.300737	0.219306	0.23744	0.209358	0.309911	0.282598	0.259892	0.258617	0.217976	0.221998	0.260539	0.260474	0.236726	0.242722	0.236204	0.262975	0.233346	0.27493	0.2379	0.273538	0.253149	0.66605	3.4093	0.037471	1.4263	0.047596
144	Methanone, diphenyl-	C13H10O	119-61-9	Ketones	BPI(105.02±0.3)	BPI(105.016300)	Wiley9	831	0.0148571	0.000725788	0.0178634	0.0154218	0.0166825	0.0180512	0.0139336	0.0144756	0.0127235	0.0130426	0.017127	0.0209191	0.0147611	0.0155082	0.000746655	0.0007406	0.00075524	0.000783917	0.000791596	0.000804824	0.000770472	0.0131431	0.0007406	0.0132286	0.0132386	0.000815344	0.0144664	0.0092721	0.44839	10.899	0.00018566	3.7313	0.00038969
145	Methyl tetradecanoate	C15H30O2	124-10-7	Esters	BPI(74.03±0.3)	BPI(74.029765)	replib	959	0.139485	0.118231	0.141798	0.114435	0.142684	0.132447	0.131513	0.111631	0.0925102	0.104384	0.101097	0.119626	0.113377	0.107104	0.106364	0.0935206	0.0814717	0.0997306	0.107128	0.0942257	0.0970734	0.0842791	0.0949358	0.0883781	0.0865593	0.0848842	0.0999072	0.0898239	1.0982	21.009	2.1508e-06	5.6674	6.3202e-06
146	Naphthalene, 1,6,7-trimethyl-	C13H14	829-26-5	Aromatic Hydrocarbons	BPI(155.09±0.3)	BPI(155.089968)	replib	805	0.0088016	0.0123151	0.0111604	0.00903302	0.0121278	0.0108634	0.0107169	0.00819443	0.00731648	0.00513108	0.00834405	0.00718314	0.00785645	0.0073376	0.00942292	0.00840982	0.00895915	0.00934219	0.00949057	0.00934324	0.00916132	0.00753038	0.00830795	0.00766188	0.00885737	0.00758444	0.00877426	0.00811938	1.7552	12.267	8.9334e-05	4.049	0.00019841
147	Naphthalene, 1-methyl-	C11H10	90-12-0	Aromatic Hydrocarbons	BPI(142.08±0.3)	BPI(142.080900)	replib	945	0.184082	0.189516	0.186811	0.154111	0.176051	0.192078	0.180442	1.34901	1.19876	0.0924948	1.19539	1.19534	1.08706	1.01968	1.78206	1.61283	1.70451	1.61748	1.79485	1.78455	1.71605	1.24117	1.43772	1.40639	1.5772	1.25008	1.52498	1.40626	0.88273	44.159	5.2349e-09	8.2811	2.7023e-08
148	Naphthalene, 2,3,6-trimethyl-	C13H14	829-26-5	Aromatic Hydrocarbons	BPI(155.09±0.3)	BPI(155.087971)	mainlib	840	0.0179841	0.0207279	0.0179314	0.0170552	0.0181511	0.0199076	0.0186262	0.00964268	0.00915168	0.00955947	0.00991119	0.0101215	0.00955821	0.00965745	0.0118458	0.0109102	0.0103376	0.0108018	0.0119309	0.0114363	0.0112104	0.00807892	0.010062	0.0100074	0.00885737	0.00813692	0.0105066	0.00927487	1.8336	128.98	2.9727e-13	12.527	2.9884e-12
149	Neophytadiene	C20H38	504-96-1	Alkenes	BPI(68.05±0.3)	BPI(68.054744)	mainlib	932	8.47479	8.88277	10.057	9.53149	8.40535	8.92435	9.04596	9.00346	9.65467	10.0015	9.1757	9.92157	9.29854	9.50923	9.69367	8.95813	8.60913	9.43012	9.76327	9.45467	9.31816	8.87198	9.24201	9.19683	9.14355	8.93568	10.1945	9.2641	0.67728	#N/A	#N/A	#N/A	#N/A
150	Nerolidol	C17H28O4		Esters	BPI(43.00±0.3)	BPI(43.004638)	Wiley9	754	0.0244292	0.0329801	0.0273341	0.0234714	0.0255379	0.0295319	0.0272141	0.0259625	0.0175152	0.0265119	0.0237586	0.0278364	0.0190103	0.0234325	0.0193882	0.0162772	0.0176518	0.0181232	0.0195274	0.0182497	0.0182029	0.0182536	0.0187042	0.0150101	0.0185076	0.0183846	0.0194124	0.0180454	0.60618	13.7	4.3775e-05	4.3588	0.00010322
151	n-Hexadecanoic acid	C16H32O2	57-10-3	Acids	BPI(43.04±0.3)	BPI(43.038015)	mainlib	804	1.47218	1.75532	0.000740135	1.67857	1.71067	0.954166	1.26194	0.0481227	0.0531897	0.0433412	0.0454243	0.0625044	0.000804824	0.0422312	0.000746655	0.0007406	0.0400097	0.0381152	0.000791596	0.000804824	0.0135348	0.0375966	0.0365192	0.0292791	0.000783917	0.0394467	0.0386232	0.0303748	1.4517	19.395	3.8882e-06	5.4102	1.0609e-05
152	Nonanal	C9H18O	124-19-6	Aldehydes	BPI(41.02±0.3)	BPI(41.019717)	Wiley9	957	0.650727	0.664057	0.72359	0.501678	0.612879	0.74637	0.649883	0.584934	0.563227	0.733233	0.62711	0.652371	0.670133	0.638501	0.000746655	0.64476	0.00075524	0.455805	0.000791596	0.000804824	0.183944	0.544915	0.568078	0.44702	0.523754	0.592454	0.582774	0.543166	0.33798	#N/A	#N/A	#N/A	#N/A
153	Nonane, 2,5-dimethyl-	C11H24	17302-27-1	Alkenes	BPI(57.06±0.3)	BPI(57.056607)	mainlib	899	0.0584456	0.0561195	0.0380762	0.046066	0.0463631	0.0588928	0.0506605	0.0445113	0.0490145	0.0515734	0.0378419	0.441939	0.471543	0.182737	0.323124	0.400072	0.293042	0.311448	0.325444	0.373524	0.337775	0.0818204	0.0666206	0.24804	0.208783	0.0824079	0.147305	0.139163	0.33048	6.5841	0.0028303	2.5482	0.0048266
154	Nonane, 2-methyl-	C10H22	871-83-0	Alkenes	BPI(43.04±0.3)	BPI(43.042207)	mainlib	967	0.336565	0.329958	0.332526	0.341048	0.34957	0.369329	0.343166	0.000746655	0.0007406	0.00075524	0.000783917	0.317868	0.381163	0.11701	0.348663	0.440312	0.394379	0.395737	0.4531	0.392155	0.404058	0.324976	0.0389216	0.380788	0.352882	0.324976	0.394067	0.302768	1.2883	7.067	0.0020081	2.6972	0.0035845
155	Nootkatone	C15H22O	4674-50-4	Ketones	BPI(120.10±0.3)	BPI(120.097491)	replib	776	0.0359985	0.0439269	0.0473313	0.0418911	0.044257	0.0411061	0.0424185	0.0412664	0.0333447	0.0402392	0.0455563	0.0480144	0.0408825	0.0415506	0.0389896	0.0360292	0.0350511	0.038487	0.0392695	0.038253	0.0376799	0.0376543	0.041748	0.0398138	0.0390126	0.0379247	0.0445064	0.04011	0.011612	#N/A	#N/A	#N/A	#N/A
156	Norsolanadione	C12H20O2	60619-46-7	Ketones	BPI(43.00±0.3)	BPI(43.002627)	Wiley9	872	0.365716	0.314056	0.402047	0.376054	0.365892	0.349362	0.362188	0.277847	0.265684	0.288926	0.319426	0.30815	0.371911	0.305324	0.308387	0.296809	0.306559	0.338457	0.310601	0.324617	0.314238	0.312983	0.311013	0.26085	0.31956	0.315231	0.330487	0.308354	1.2657	5.4916	0.0064315	2.1917	0.0099066
157	Octadecane	C18H38	593-45-3	Alkenes	BPI(43.04±0.3)	BPI(43.035681)	Wiley9	810	0.15071	0.000725788	0.153696	0.16968	0.164073	0.0822878	0.120195	0.506331	0.543741	0.427184	0.397988	0.453749	0.484407	0.4689	0.506649	0.491929	0.536742	0.555312	0.531473	0.633732	0.542639	0.000746655	0.394257	0.31283	0.34949	0.371427	0.377394	0.301024	1.0886	#N/A	#N/A	#N/A	#N/A
158	Octadecanoic acid	C18H36O2	57-11-4	Acids	BPI(43.04±0.3)	BPI(43.037893)	Wiley9	840	0.014229	0.014229	0.0142699	0.0147068	0.0151437	0.0153348	0.0146522	0.0161825	0.0110985	0.00928679	0.0153513	0.0187807	0.0107088	0.0135681	0.0109342	0.0007406	0.0102794	0.000783917	0.000791596	0.000804824	0.00405575	0.00963184	0.0106318	0.0116318	0.0102466	0.00860778	0.0096969	0.0100745	0.13483	#N/A	#N/A	#N/A	#N/A
159	Octanal	C8H16O	124-13-0	Alkenes	BPI(41.02±0.3)	BPI(41.019370)	Wiley9	914	0.134426	0.127394	0.12123	0.127528	0.133365	0.133816	0.129627	0.0941194	0.0885186	0.0879635	0.0769649	0.0948894	0.0817539	0.0873683	0.000746655	0.0007406	0.00075524	0.000783917	0.000791596	0.000804824	0.000770472	0.000746655	0.0445067	0.00075524	0.0386251	0.0400064	0.0495037	0.029024	0.47387	#N/A	#N/A	#N/A	#N/A
160	pentadecane	C15H32	629-62-9	Alkanes	BPI(57.06±0.3)	BPI(57.057627)	Wiley9	744	0.125402	0.152852	0.239696	0.193847	0.176467	0.143108	0.171895	0.0973096	0.816481	0.86369	0.863647	0.0864619	0.0672284	0.465803	0.106669	0.0965299	0.122933	0.105648	0.107434	0.117952	0.109528	0.152569	0.121486	0.122852	0.16234	0.153665	0.148164	0.143513	0.94469	3.6358	0.030504	1.5156	0.040181
161	Pentadecane, 2,6,10-trimethyl-	C18H38	3892-00-0	Alkenes	BPI(57.06±0.3)	BPI(57.061091)	mainlib	868	0.000731722	0.000725788	0.0603794	0.0588849	0.0556373	0.0523897	0.0381248	0.000746655	0.0482381	0.0558263	0.0598316	0.0623216	0.0604477	0.047902	0.0608759	0.0554274	0.0537587	0.0513472	0.061892	0.0587611	0.0570104	0.0456402	0.051146	0.0566517	0.0539376	0.0515275	0.0491174	0.0513367	0.31358	#N/A	#N/A	#N/A	#N/A
162	Pentadecane, 3-methyl-	C16H34	2882-96-4	Alkenes	BPI(57.06±0.3)	BPI(57.057288)	mainlib	872	0.0645616	0.0506044	0.0718218	0.0577319	0.0639002	0.065765	0.0623975	0.058055	0.0493212	0.0466404	0.0476706	0.0565602	0.000804824	0.0431754	0.000746655	0.0546945	0.00075524	0.0651958	0.000791596	0.000804824	0.0204981	0.0490687	0.0433485	0.0512757	0.0553839	0.0491777	0.053609	0.0503106	0.29607	5.071	0.0089802	2.0467	0.013296
163	Pentadecanoic acid methyl ester	C16H32O2	7132-64-1	Esters	BPI(74.03±0.3)	BPI(74.030068)	Wiley9	906	0.0410834	0.0445174	0.0378368	0.0435109	0.0410625	0.0440144	0.0420042	0.0217138	0.0208656	0.0197611	0.021097	0.0236795	0.0244042	0.0219202	0.0220558	0.0197504	0.0173802	0.0227672	0.0222142	0.0199922	0.0206933	0.0186541	0.0201668	0.0191502	0.0184786	0.0187881	0.0216426	0.0194801	1.6075	181.39	1.1412e-14	13.943	1.3623e-13
164	Pentanal	C5H10O	110-62-3	Aldehydes	BPI(44.01±0.3)	BPI(44.007500)	Wiley9	970	1.26667	1.16729	1.10247	0.987922	1.09106	1.25109	1.14442	1.04615	1.14936	0.894477	0.861739	1.00679	1.13585	1.01573	1.05706	1.17502	1.39525	1.18732	1.06465	1.38189	1.2102	0.981447	0.925393	1.06321	1.02198	0.988493	1.10814	1.01478	1.0729	#N/A	#N/A	#N/A	#N/A
165	Pentanedioic acid, dimethyl ester	C7H12O4	1119-40-0	Esters	BPI(59.02±0.3)	BPI(59.020874)	Wiley9	811	0.000731722	0.000725788	0.0379435	0.000768239	0.000775764	0.0212301	0.0103625	0.033353	0.0007406	0.00075524	0.0217277	0.0442698	0.0336515	0.0224163	0.0549469	0.0007406	0.0186063	0.019602	0.000791596	0.000804824	0.0159154	0.0252215	0.0007406	0.00075524	0.0212121	0.00239784	0.0027888	0.00885268	0.43782	#N/A	#N/A	#N/A	#N/A
166	Pentanoic acid	C5H10O2	109-52-4	Acids	BPI(60.01±0.3)	BPI(60.007661)	Wiley9	790	0.475682	0.441338	0.402058	0.405994	0.393114	0.471366	0.431592	0.537506	0.713734	0.817254	0.861631	0.943698	0.528958	0.733797	0.30342	0.304298	0.284314	0.276344	0.317467	0.332923	0.303128	0.265755	0.338825	0.305806	0.318753	0.267663	0.339924	0.306121	1.1588	#N/A	#N/A	#N/A	#N/A
167	Phenol	C6H6O	108-95-2	Phenols	BPI(94.04±0.3)	BPI(94.038033)	replib	859	1.81332	1.77529	1.71445	1.80473	1.67386	1.84482	1.77108	0.220369	0.258154	0.304361	0.260093	0.291183	0.285725	0.269981	0.352913	0.316612	0.361013	0.389383	0.355447	0.332213	0.351264	0.153538	0.184005	0.210529	0.206866	0.154641	0.204468	0.185675	1.7614	2121.8	3.3568e-25	24.474	6.4115e-23
168	Phenol, 2-methoxy-	C7H8O2	90-05-1	Phenols	BPI(109.03±0.3)	BPI(109.029990)	Wiley9	932	0.305769	0.307161	0.404787	0.336037	0.354021	0.315109	0.337147	0.368108	0.345552	0.339975	0.320112	0.385144	0.362395	0.353548	0.362812	0.350771	0.350182	0.348465	0.365417	0.377181	0.359138	0.286982	0.328403	0.328578	0.342676	0.289043	0.352342	0.321337	0.098649	#N/A	#N/A	#N/A	#N/A
169	Phenylethyl Alcohol	C8H10O	60-12-8	Alcohols	BPI(91.05±0.3)	BPI(91.050814)	mainlib	947	0.318019	0.330821	0.343622	0.39378	0.362799	0.331819	0.34681	2.2202	2.06817	2.22873	2.07911	1.86293	2.60846	2.17793	5.06166	4.94944	5.7164	4.87976	5.32828	5.73518	5.27845	4.19584	4.09584	4.19584	4.71071	0.493615	4.83634	3.7547	0.4928	37.675	2.0288e-08	7.6928	9.0114e-08
170	Prenol	C5H10O	556-82-1	Alcohols	BPI(71.04±0.3)	BPI(71.039851)	mainlib	923	0.203307	0.154894	0.263044	0.19583	0.192276	0.22432	0.205612	0.184355	0.186799	0.00075524	0.000783917	0.119825	0.240546	0.122177	0.348534	0.417195	0.390959	0.434101	0.407717	0.435	0.405584	0.205089	0.214233	0.256413	0.296702	0.223209	0.25207	0.241286	0.88092	24.559	6.5366e-07	6.1846	2.0467e-06
171	Propanoic acid	C3H6O2	79-09-4	Acids	BPI(55.01±0.3)	BPI(55.009212)	Wiley9	722	0.000731722	0.000725788	0.0399223	0.000768239	0.000775764	0.021666	0.010765	0.331338	0.31266	0.357731	0.426621	0.336318	0.374997	0.356611	0.400336	0.0007406	0.421833	0.000783917	0.000791596	0.000804824	0.137548	0.350054	0.364894	0.00075524	0.365159	0.380572	0.368551	0.304997	1.6314	#N/A	#N/A	#N/A	#N/A
172	Propanoic acid, 2-methyl-	C4H8O2	79-31-2	Acids	BPI(43.04±0.3)	BPI(43.035716)	Wiley9	900	0.497594	0.448004	0.393833	0.422306	0.461408	0.453272	0.446069	10.5214	11.2097	11.6096	11.3473	11.917	11.7779	11.3972	0.000746655	1.33223	1.11055	1.20222	0.000791596	1.31561	0.827024	2.89389	3.18724	3.52393	3.85278	3.23739	3.58393	3.37986	1.9727	791.63	6.0816e-21	20.216	5.8079e-19
173	Pyrazine, 2,3-dimethyl-	C6H8N2	5910-89-4	Heterocyclic compounds	BPI(67.04±0.3)	BPI(67.038384)	replib	753	0.0285701	0.034288	0.0313642	0.0298492	0.028265	0.0353424	0.0312798	0.0606062	0.0007406	0.0629289	0.0514635	0.0608379	0.0583994	0.0491627	0.0366927	0.0396802	0.0313397	0.033536	0.0406569	0.0382593	0.0366941	0.0222314	0.02893	0.0322073	0.0297812	0.0219015	0.027337	0.0270647	0.77256	3.5717	0.032319	1.4905	0.04228
174	Pyrazine, 2,5-dimethyl-	C6H8N2	123-32-0	Heterocyclic compounds	BPI(42.01±0.3)	BPI(42.012330)	replib	906	0.274443	0.274443	0.273697	0.24188	0.279169	0.246228	0.264977	0.535996	0.566293	0.516051	0.604803	0.621204	0.49138	0.555954	0.297705	0.317934	0.276245	0.251534	0.327725	0.319943	0.298514	0.291595	0.316537	0.342367	0.342367	0.323739	0.35469	0.328549	1.8878	98.25	3.8544e-12	11.414	3.2008e-11
175	Pyrazine, methyl-	C5H6N2	109-08-0	Heterocyclic compounds	BPI(94.06±0.3)	BPI(94.058222)	Wiley9	934	0.000731722	0.000725788	0.000740135	0.0201264	0.000775764	0.000788728	0.00398142	0.030693	0.030853	0.0313756	0.0273509	0.0310494	0.0285708	0.0299821	0.0245976	0.0260468	0.0249352	0.023251	0.0269592	0.0274389	0.0255381	0.0235435	0.0251159	0.0262968	0.0262556	0.0259029	0.0279742	0.0258482	1.7786	47.422	2.821e-09	8.5496	1.5395e-08
176	Pyrazine, tetramethyl-	C8H12N2	1124-11-4	Heterocyclic compounds	BPI(54.03±0.3)	BPI(54.032068)	Wiley9	907	0.127615	0.0972405	0.11016	0.105139	0.115216	0.115534	0.111818	0.326062	0.308564	0.330577	0.324881	0.305189	0.319835	0.319184	0.342088	0.328342	0.304065	0.299355	0.344544	0.340422	0.326469	0.213743	0.236678	0.247356	0.269312	0.215277	0.260414	0.240463	1.5083	209.26	2.8714e-15	14.542	3.6563e-14
177	Pyridine, 3-(1-methyl-1H-pyrrol-2-yl)-	C10H10N2	487-19-4	Heterocyclic compounds	BPI(158.09±0.3)	BPI(158.088726)	Wiley9	834	1.24248	1.04999	1.22527	1.3305	1.21616	1.17815	1.20709	1.0957	1.11185	1.06447	1.23218	1.27995	1.4412	1.20423	1.1979	1.19997	1.17037	1.33926	1.2065	1.27562	1.2316	1.37176	1.30098	1.29772	1.35303	1.38161	1.48212	1.36454	0.27812	3.7021	0.028741	1.5415	0.038255
178	Pyridine, 3-(1-methyl-2-pyrrolidinyl)-, (S)-	C10H14N2	54-11-5	Heterocyclic compounds	BPI(133.09±0.3)	BPI(133.087796)	Wiley9	914	29.9763	30.2129	30.0438	28.3258	37.2502	30.9437	31.1254	26.0547	26.0717	27.3005	28.8402	35.8635	33.3567	29.5812	31.5056	30.3904	33.7459	33.1163	31.7318	34.4936	32.4973	36.0554	36.2226	34.9554	36.9678	36.3143	40.0326	36.758	0.024712	7.141	0.0019069	2.7197	0.0034688
179	Pyridine, 3-(3,4-dihydro-2H-pyrrol-5-yl)-	C9H10N2	532-12-7	Heterocyclic compounds	BPI(118.06±0.3)	BPI(118.061913)	replib	860	0.000731722	0.118944	0.121663	0.132852	0.136334	0.129455	0.106663	0.224147	0.161362	0.159854	0.209836	0.205803	0.243867	0.200811	0.182301	0.183511	0.188306	0.22503	0.19471	0.200047	0.195651	0.233764	0.223594	0.202106	0.223834	0.243412	0.24625	0.228827	1.4178	15.287	2.0988e-05	4.678	5.0743e-05
180	Solavetivone	C15H22O	54878-25-0	Ketones	BPI(41.02±0.3)	BPI(41.019551)	Wiley9	834	0.009526	0.0099541	0.0116895	0.011747	0.0105405	0.0100156	0.0105788	0.0122414	0.0102885	0.00934329	0.011306	0.0137085	0.0127294	0.0116029	0.00936563	0.00823882	0.0119824	0.0120252	0.00943288	0.0108612	0.0103177	0.00919376	0.0136528	0.0135022	0.0139587	0.00925977	0.013567	0.012189	0.7158	#N/A	#N/A	#N/A	#N/A
181	Tetradecane	C14H30	629-59-4	Alkenes	BPI(57.06±0.3)	BPI(57.056907)	Wiley9	956	0.614302	0.946416	1.08483	0.87692	0.847648	0.803058	0.862196	0.776172	0.816481	0.880565	0.863647	0.975275	0.92587	0.873002	0.87293	0.761889	0.836354	0.819503	0.879198	0.859612	0.838248	0.750909	0.540774	0.600226	0.0658607	0.756301	0.70606	0.570022	0.30458	#N/A	#N/A	#N/A	#N/A
182	Tetradecane, 4-methyl-	C15H32	25117-24-2	Alkenes	BPI(57.06±0.3)	BPI(57.064804)	mainlib	821	0.000731722	0.0499254	0.000740135	0.060231	0.000775764	0.0275218	0.023321	0.000746655	0.0007406	0.0536755	0.000783917	0.118599	0.000804824	0.0292251	0.131291	0.124942	0.138262	0.137029	0.136369	0.181782	0.141613	0.0672262	0.0661591	0.0758829	0.0792189	0.0709936	0.0707841	0.0717108	0.2365	20.251	2.8282e-06	5.5485	8.1846e-06
183	Tetradecanoic acid, 12-methyl-, methyl ester	C16H32O2	5129-66-8	Esters	BPI(74.03±0.3)	BPI(74.029986)	mainlib	927	0.0275954	0.0214001	0.0271887	0.0224315	0.0257681	0.0261148	0.0250831	0.0230286	0.0185558	0.0160533	0.0160349	0.000791596	0.020474	0.0158231	0.0189434	0.017081	0.0150524	0.0188654	0.0191704	0.0173014	0.0177357	0.0166527	0.0186753	0.0171416	0.0166364	0.0188081	0.0195908	0.0179175	1.2993	5.5236	0.0062729	2.2025	0.0098207
184	trans-Linalool oxide	C10H18O2	34995-77-2	Alcohols	BPI(59.04±0.3)	BPI(59.040683)	Wiley9	736	0.000731722	0.0584977	0.0512063	0.0614366	0.0593017	0.0604046	0.0485964	0.000746655	0.0467451	0.00075524	0.000783917	0.000791596	0.0331547	0.0138295	0.0419146	0.0451817	0.0392061	0.000783917	0.0497416	0.04544	0.0370446	0.000746655	0.0347209	0.00075524	0.0378047	0.038225	0.0367883	0.0248401	1.2639	#N/A	#N/A	#N/A	#N/A
185	Tridecane	C13H28	629-50-5	Alkenes	BPI(43.03±0.3)	BPI(43.034152)	Wiley9	906	0.317311	0.236648	0.269572	0.301133	0.255777	0.284621	0.27751	0.237665	0.240121	0.245356	0.256499	0.260198	0.293129	0.255495	0.82643	0.751778	0.700428	0.72873	0.832363	0.781693	0.770237	0.288692	0.284071	0.314064	0.331673	0.333492	0.330118	0.313685	0.60095	#N/A	#N/A	#N/A	#N/A
186	Tridecane, 3-methyl-	C14H30	6418-41-3	Alkenes	BPI(57.06±0.3)	BPI(57.057216)	mainlib	931	0.123367	0.102826	0.135319	0.14198	0.118328	0.116242	0.12301	0.167397	0.177142	0.177775	0.166409	0.177498	0.178303	0.174087	0.432851	0.458284	0.494126	0.451907	0.435959	0.451492	0.454103	0.283097	0.308979	0.338831	0.394198	0.285129	0.347361	0.326266	0.047378	214.98	2.211e-15	14.655	3.0165e-14
187	Undecane, 2,6-dimethyl-	C13H28	17301-23-4	Alkenes	BPI(57.06±0.3)	BPI(57.061692)	Wiley9	904	0.183637	0.203904	0.189253	0.2189	0.207594	0.211632	0.202487	0.389038	0.360649	0.363466	0.263506	0.288124	0.319219	0.330667	1.72398	1.73776	1.66722	1.73814	1.84258	1.75212	1.74363	0.833029	0.835303	1.04786	1.09019	1.08648	1.08905	0.996986	0.14478	548.93	2.277e-19	18.643	1.0873e-17
188	Undecane, 2-methyl-	C12H26	7045-71-8	Alkenes	BPI(57.06±0.3)	BPI(57.059753)	Wiley9	915	0.300935	0.323502	0.245918	0.247908	0.319095	0.30681	0.290695	0.348716	0.328442	0.349066	0.344313	0.316035	0.323712	0.335047	0.319734	0.317268	0.31872	0.322322	0.339046	0.30199	0.319847	0.506141	0.576716	0.538596	0.543956	0.563612	0.455289	0.530718	0.862	81.874	2.0915e-11	10.68	1.4795e-10
189	Undecane, 3-methylene-	C12H24	71138-64-2	Alkenes	BPI(70.07±0.3)	BPI(70.073541)	mainlib	892	0.000731722	0.000725788	0.0503435	0.000768239	0.000775764	0.0580503	0.0185659	0.13755	0.0007406	0.0835034	0.0708815	0.000791596	0.000804824	0.0490453	0.0951408	0.0832294	0.119562	0.000783917	0.0916293	0.108929	0.0832124	0.078255	0.0889805	0.11077	0.123672	0.0979607	0.111922	0.101927	0.56642	5.331	0.0072966	2.1369	0.011149
190	Undecane, 4-methyl-	C12H26	2980-69-0	Alkenes	BPI(43.04±0.3)	BPI(43.039142)	Wiley9	828	0.000731722	0.000731722	0.000740135	0.000768239	0.000775764	0.0812281	0.0141626	0.00746655	0.0661396	0.0740267	0.0537426	0.122214	0.153488	0.079513	0.447078	0.443475	0.426425	0.390608	0.473999	0.468177	0.441627	0.000746655	0.0007406	0.221325	0.22524	0.000791596	0.243215	0.115343	0.18099	42.578	7.1648e-09	8.1448	3.5089e-08
191	β-Damascone	C13H20O	23726-92-3	Ketones	BPI(41.02±0.3)	BPI(41.020677)	Wiley9	940	0.348598	0.380012	0.349953	0.354325	0.382843	0.374643	0.365062	0.358921	0.341057	0.341319	0.332544	0.35162	0.368278	0.348957	0.476569	0.421717	0.414231	0.443504	0.47999	0.449858	0.447645	0.313178	0.365715	0.356332	0.377919	0.315427	0.386441	0.352502	0.77729	0.77729	0.77831	0.80023	0.79996
	Note: #N/A represented the values with p-values greater than 0.05.

## Sheet: Supplementary Table 6
Supplementary Table 6 Analysis of differential volatile composition by PLS -DA model
µg/g dw
No.	Name	Formula	CAS#	Class	Related metabolic pathways	Quant Masses	Actual Masses	Library	Similarity	CN-1#	CN-2#	CN-3#	CN-4#	CN-5#	CN-6#	Mean(CN#)	SC-1#	SC-2#	SC-3#	SC-4#	SC-5#	SC-6#	Mean(SC#)	F7_SC-1#	F7_SC-2#	F7_SC-3#	F7_SC-4#	F7_SC-5#	F7_SC-6#	Mean(F7_SC#)	F7-1#	F7-2#	F7-3#	F7-4#	F7-5#	F7-6#	Mean(F7#)	VIP>1	f.value	p.value	‘-LOG10(p)	FDR
1	(R,S)-5-Ethyl-6-methyl-3E-hepten-2-one	C10H18O	57283-79-1	Alkanes	Terpene metabolism	BPI(43.00±0.3)	BPI(43.002681)	mainlib	819	0.54783	0.473913	0.538486	0.49553	0.568753	0.597708	0.537037	0.424919	0.412703	0.44272	0.433877	0.431665	0.498964	0.440808	0.562889	0.529583	0.534696	0.526168	0.581409	0.572654	0.551233	0.43288	0.498039	0.478606	0.521281	0.495634	0.526192	0.492105	1.6076	12.575	7.6319e-05	4.1174	0.00017149
2	1,1'-Biphenyl	C12H10	92-52-4	Aromatic Hydrocarbons		BPI(154.08±0.3)	BPI(154.082538)	Wiley9	764	0.0463878	0.0492655	0.0489458	0.0541734	0.0498825	0.0528485	0.0502506	0.0429882	0.0475369	0.0316132	0.0306647	0.0364406	0.048721	0.0396608	0.0600779	0.0542337	0.0550438	0.0547246	0.060831	0.0587973	0.0572847	0.0440889	0.0007406	0.0491679	0.0432984	0.0316796	0.0349178	0.0339822	1.0669	6.8149	0.0023987	2.62	0.0041274
3	1,3,6,10-Cyclotetradecatetraene, 3,7,11-trimethyl-14-(1-methylethyl)-, [S-(E,Z,E,E)]-	C20H32	1898-13-1	Alkenes	Terpene metabolism	BPI(41.02±0.3)	BPI(41.020999)	replib	914	0.0100413	0.0105155	0.0121166	0.0118744	0.0116207	0.0121698	0.0113897	0.00980076	0.00885555	0.00818676	0.00840284	0.00878259	0.00967577	0.00895071	0.00947428	0.00841635	0.00786085	0.00937533	0.00952021	0.00876158	0.00890143	0.00833248	0.00793128	0.0081467	0.00765136	0.00865571	0.00911119	0.00830479	1.4511	22.854	1.138e-06	5.9439	3.3963e-06
4	1,3,7,7-Tetramethyl-9-oxo-2-oxabicyclo[4.4.0]decane	C13H22O2	5835-18-7	Alkanes	Terpene metabolism	BPI(41.02±0.3)	BPI(41.019694)	mainlib	825	0.192371	0.191342	0.187133	0.175522	0.190815	0.203677	0.190143	0.153477	0.138827	0.152674	0.158368	0.160043	0.000804824	0.127366	0.145147	0.129049	0.132408	0.145864	0.145909	0.14067	0.139841	0.0805529	0.1712	0.152425	0.174887	0.134195	0.150906	0.144028	1.1173	3.4641	0.035639	1.4481	0.045993
5	1,3-Cyclohexadiene-1-carboxaldehyde, 2,6,6-trimethyl-	C10H14O	116-26-7	Aldehydes	Terpene metabolism	BPI(107.09±0.3)	BPI(107.086413)	Wiley9	939	0.554631	0.510497	0.619689	0.480449	0.56595	0.607571	0.556465	0.522758	0.528342	0.459667	0.391373	0.498857	0.465445	0.47774	0.570849	0.548326	0.528063	0.509583	0.595645	0.579305	0.555295	0.411886	0.480504	0.485952	0.507047	0.475134	0.514455	0.479163	1.3741	6.0722	0.0041249	2.3846	0.0066767
6	1,4-Cyclohexanedione, 2,2,6-trimethyl-	C9H14O2	20547-99-3	Ketones	Terpene metabolism	BPI(42.03±0.3)	BPI(42.027768)	Wiley9	883	0.148753	0.000725788	0.000740135	0.203817	0.000775764	0.000788728	0.0592666	0.193857	0.159727	0.169059	0.159942	0.178303	0.176529	0.172903	0.154843	0.148662	0.146579	0.146932	0.161531	0.14543	0.150663	0.137786	0.151641	0.165496	0.169319	0.154081	0.141072	0.153233	1.3771	6.9738	0.0021437	2.6688	0.0037912
7	1,4-Naphthalenedione, 2,3,6-trimethyl-	C13H12O2	20490-42-0	Ketones	Terpene metabolism	BPI(200.09±0.3)	BPI(200.088534)	replib	864	0.0186072	0.0177497	0.0211142	0.0206166	0.0224532	0.0208947	0.0202393	0.0155541	0.0151499	0.0143376	0.017909	0.0189089	0.0186742	0.0167556	0.0171565	0.0151603	0.0149041	0.0186891	0.0171967	0.0161788	0.0165476	0.0164306	0.0174272	0.0163807	0.0168749	0.0180234	0.0187565	0.0173155	1.1585	7.1667	0.0018732	2.7274	0.0034402
8	1-Cyclohexene-1-carboxaldehyde, 2,6,6-trimethyl-	C10H16O	432-25-7	Aldehydes	Terpene metabolism	BPI(109.09±0.3)	BPI(109.092735)	replib	904	0.17421	0.178178	0.19538	0.154449	0.195011	0.200919	0.183024	0.15947	0.168813	0.167743	0.159782	0.173877	0.157099	0.164464	0.189923	0.190365	0.183596	0.195122	0.202413	0.201261	0.19378	0.140446	0.167401	0.16947	0.172803	0.163914	0.178153	0.165364	1.2572	8.4739	0.00078462	3.1053	0.0014986
9	1-Dodecanol, 3,7,11-trimethyl-	C15H32O	6750-34-1	Alcohols	Terpene metabolism	BPI(56.05±0.3)	BPI(56.049618)	mainlib	871	0.146272	0.159732	0.176055	0.140841	0.16314	0.180599	0.161107	0.000746655	0.111474	0.00075524	0.122564	0.127539	0.000804824	0.0606474	0.126159	0.0007406	0.100779	0.118333	0.000791596	0.000804824	0.0579346	0.0983323	0.110741	0.104768	0.102245	0.111309	0.117168	0.107427	1.0416	6.5631	0.0028737	2.5416	0.0048574
10	1H-Pyrrole-2,5-dione, 3-ethyl-4-methyl-	C7H9NO2	20189-42-8	Heterocyclic compounds	Maillard reaction products	BPI(67.04±0.3)	BPI(67.044324)	mainlib	882	0.154741	0.161819	0.182834	0.180946	0.167172	0.185345	0.172143	0.215177	0.194868	0.188189	0.214328	0.203691	0.211099	0.204559	0.145973	0.140727	0.164081	0.15843	0.152588	0.163892	0.154282	0.183486	0.1895	0.187145	0.188163	0.198539	0.194314	0.190191	1.5635	28.305	2.1319e-07	6.6712	7.6828e-07
11	1-Tetradecene	C14H28	1120-36-1	Alkenes		BPI(41.02±0.3)	BPI(41.020786)	replib	952	0.182543	0.152909	0.218386	0.160543	0.175776	0.199447	0.181601	0.152424	0.15562	0.131353	0.126647	0.000791596	0.125692	0.115421	0.183524	0.157488	0.149933	0.151359	0.181451	0.165461	0.164869	0.116728	0.133466	0.123411	0.117546	0.133205	0.13949	0.127308	1.4543	5.4971	0.0064037	2.1936	0.0099066
12	2(3H)-Furanone, dihydro-	C4H6O2	96-48-0	Heterocyclic compounds	Maillard reaction products	BPI(42.03±0.3)	BPI(42.026557)	Wiley9	791	1.15496	1.24504	0.958217	0.92351	1.12079	1.18707	1.09826	0.922193	0.889675	0.859908	0.950232	0.000791596	0.000804824	0.603934	0.857536	0.957222	0.832547	0.871419	0.966142	0.963719	0.908098	0.855571	0.841213	0.854471	0.885828	0.903102	0.952279	0.882077	1.3053	4.127	0.019765	1.7041	0.027758
13	2(5H)-Furanone, 5,5-dimethyl-	C6H8O2	20019-64-1	Heterocyclic compounds	Maillard reaction products	BPI(43.00±0.3)	BPI(42.999730)	Wiley9	873	0.183081	0.196395	0.199743	0.194504	0.170842	0.213142	0.192951	0.138634	0.121522	0.129087	0.107035	0.123096	0.0987765	0.119692	0.13535	0.131777	0.173535	0.140192	0.142174	0.139932	0.143827	0.0942476	0.100677	0.122387	0.115688	0.103765	0.118359	0.109187	1.809	43.121	6.4255e-09	8.1921	3.2296e-08
14	2,4-Heptadienal, (E,E)-	C7H10O	4313-3-5	Aldehydes	Terpene metabolism	BPI(81.03±0.3)	BPI(81.028798)	Wiley9	920	0.359034	0.336425	0.314841	0.318487	0.309684	0.350556	0.331505	0.14092	0.127054	0.100445	0.114129	0.112212	0.102347	0.116184	0.185149	0.165616	0.182414	0.161143	0.186657	0.187184	0.178027	0.108455	0.128153	0.111625	0.129067	0.12598	0.130043	0.12222	1.9701	275.3	1.9982e-16	15.699	4.2407e-15
15	2,4-Hexadienoic acid, methyl ester	C7H10O2	1515-80-6	Esters	fatty acid and lipid metabolism	BPI(67.04±0.3)	BPI(67.044133)	Wiley9	732	0.0791973	0.000725788	0.0741775	0.0819819	0.0847199	0.0846736	0.0675794	0.0757193	0.0007406	0.00075524	0.000783917	0.000791596	0.000804824	0.0132659	0.000746655	0.0632871	0.0635454	0.0689706	0.0696742	0.0682464	0.0557451	0.0486474	0.0551518	0.0556843	0.0636435	0.0607179	0.0651417	0.0581644	1.24	5.0104	0.0094307	2.0255	0.01375
16	2,5-Furandione, 3,4-dimethyl-	C6H6O3	766-39-2	Heterocyclic compounds	Maillard reaction products	BPI(38.99±0.3)	BPI(38.989386)	replib	883	0.347638	0.33182	0.296466	0.281315	0.32951	0.338263	0.320835	0.233149	0.25023	0.233343	0.285262	0.276427	0.251117	0.254922	0.276739	0.304052	0.252316	0.262179	0.309192	0.283561	0.28134	0.212772	0.250651	0.254502	0.230657	0.246744	0.267955	0.24388	1.6091	13.843	4.0884e-05	4.3884	9.761e-05
17	2-Acetyl-5-methylfuran	C7H8O2	1193-79-9	Heterocyclic compounds	Maillard reaction products	BPI(109.03±0.3)	BPI(109.029844)	Wiley9	866	0.217366	0.224823	0.250464	0.212728	0.284426	0.255614	0.240903	0.210262	0.211964	0.169439	0.187638	0.205101	0.212733	0.199523	0.237922	0.233123	0.222341	0.206655	0.250709	0.245139	0.232648	0.182338	0.208281	0.207858	0.224078	0.207967	0.223388	0.208985	1.4792	5.8503	0.0048772	2.3118	0.0077629
18	2-Cyclohexen-1-one, 2-hydroxy-3-methyl-6-(1-methylethyl)-	C10H16O2	490-03-9	Ketones	Terpene metabolism	BPI(126.07±0.3)	BPI(126.074298)	mainlib	758	0.0388858	0.0429066	0.038774	0.0379119	0.0369375	0.042866	0.0397137	0.000746655	0.0007406	0.0391076	0.0314323	0.0372454	0.0360072	0.0242133	0.0410776	0.0384668	0.0384144	0.0407168	0.0419675	0.043535	0.0406963	0.03182	0.036056	0.0402919	0.0445279	0.0396948	0.041842	0.0390388	1.0733	4.0035	0.02201	1.6574	0.029814
19	2-Methoxy-4-vinylphenol	C9H10O2	7786-61-0	Phenols	Maillard reaction products	BPI(150.08±0.3)	BPI(150.077588)	replib	871	0.145056	0.116318	0.103601	0.12721	0.112047	0.118404	0.120439	0.000746655	0.0480224	0.0424916	0.0446232	0.0498367	0.000804824	0.0310876	0.308109	0.264641	0.292847	0.313751	0.304758	0.299832	0.297323	0.14712	0.162531	0.152692	0.167389	0.164849	0.172614	0.161199	1.0261	253.64	4.4395e-16	15.353	7.0663e-15
20	2-Methyl-5-isopropenylfuran	C8H10O		Heterocyclic compounds	Maillard reaction products	BPI(43.00±0.3)	BPI(43.000106)	Wiley9	809	0.145053	0.142488	0.160317	0.000768239	0.158039	0.162843	0.128252	0.000746655	0.0878434	0.0872372	0.0676916	0.000791596	0.063161	0.0512452	0.000746655	0.0998278	0.0699825	0.0688869	0.000791596	0.091531	0.0552944	0.0490218	0.0521321	0.0581047	0.0574623	0.0538471	0.0594233	0.0549986	1.1168	4.4144	0.01545	1.8111	0.022356
21	2-Propenal, 2-methyl-	C4H6O	78-85-3	Aldehydes	Terpene metabolism	BPI(38.99±0.3)	BPI(38.986799)	Wiley9	798	0.124406	0.124406	0.136542	0.143885	0.140101	0.136317	0.134276	0.113922	0.107295	0.0958055	0.000783917	0.107056	0.0927524	0.0862691	0.000746655	0.0986982	0.109981	0.111459	0.134837	0.112229	0.0946583	0.0747632	0.0662873	0.0763386	0.0782977	0.0750574	0.064378	0.0725204	1.0973	4.0467	0.021194	1.6738	0.029224
22	2-Propenoic acid, butyl ester	C7H12O2	141-32-2	Esters	fatty acid and lipid metabolism	BPI(55.00±0.3)	BPI(55.004526)	Wiley9	944	0.32458	0.000725788	0.372483	0.367724	0.352238	0.384604	0.300393	0.000746655	0.0007406	0.00075524	0.015281	0.00873283	0.0214424	0.00794978	0.0376293	0.0419343	0.0384239	0.0403839	0.0461665	0.0432587	0.0412994	0.000746655	0.0437028	0.00075524	0.0399072	0.0449485	0.045983	0.0293406	1.5945	20.196	2.8857e-06	5.5398	8.2263e-06
23	2-Pyrrolidinone	C4H7NO	616-45-5	Heterocyclic compounds	Maillard reaction products	BPI(85.05±0.3)	BPI(85.046948)	mainlib	922	0.000731722	0.00443924	0.00485267	0.00465233	0.00484303	0.00499774	0.00408612	0.0967591	0.101739	0.139924	0.10177	0.000791596	0.109088	0.0916786	0.110782	0.11126	0.125625	0.14443	0.118185	0.127391	0.122946	0.167082	0.169528	0.00075524	0.162869	0.17917	0.126579	0.13433	1.0614	11.922	0.0001069	3.971	0.00023469
24	3(2H)-Furanone, dihydro-2-methyl-	C5H8O2	3188-00-9	Heterocyclic compounds	Maillard reaction products	BPI(43.00±0.3)	BPI(42.999874)	Wiley9	937	0.183998	0.191762	0.192156	0.165191	0.176699	0.206582	0.186065	0.14846	0.147192	0.135585	0.134653	0.136481	0.150003	0.142062	0.13667	0.157511	0.13433	0.117134	0.156627	0.15716	0.143239	0.120379	0.118842	0.127177	0.127554	0.127325	0.136736	0.126335	1.4863	27.523	2.6665e-07	6.5741	9.4317e-07
25	3,7,11-Trimethyldodecylacetate	C17H34O2		Esters	fatty acid and lipid metabolism	BPI(43.00±0.3)	BPI(43.004299)	mainlib	731	0.497032	0.518271	0.571633	0.56788	0.584317	0.586189	0.55422	0.428956	0.425192	0.423459	0.423919	0.458879	0.430277	0.43178	0.423191	0.421975	0.419372	0.447881	0.449847	0.452737	0.435834	0.373945	0.42831	0.381864	0.412471	0.427128	0.442162	0.41098	1.591	39.204	1.4492e-08	7.8389	6.7512e-08
26	3-Carbamoyl phtalide	C9H7NO3		Esters	fatty acid and lipid metabolism	BPI(133.06±0.3)	BPI(133.062570)	Wiley9	876	0.0199642	0.0240423	0.0255557	0.0226698	0.0214805	0.0266804	0.0233988	0.072978	0.0723869	0.0738186	0.065738	0.06814	0.0663014	0.0698938	0.0580065	0.0544954	0.094385	0.0943254	0.0598728	0.0799015	0.0734978	0.145444	0.135444	0.145444	0.155444	0.151905	0.14812	0.146967	1.1634	154.22	5.4167e-14	13.266	6.0859e-13
27	3-Hexanone, 4-methyl-	C7H14O	17042-16-9	Ketones		BPI(57.04±0.3)	BPI(57.044117)	mainlib	900	0.000731722	0.000725788	0.000740135	0.000768239	0.000775764	0.000788728	0.000755063	1.12134	1.23543	0.00075524	0.000783917	0.000791596	1.2969	0.609335	0.110151	0.140783	0.135077	0.140591	0.154991	0.148469	0.138344	0.000746655	0.282373	0.297597	0.281107	0.000791596	0.316479	0.196516	1.202	3.4959	0.034621	1.4607	0.044983
28	4-Methylpent-2-enal	C6H10O	5362-56-1	Aldehydes	Terpene metabolism	BPI(41.03±0.3)	BPI(41.025010)	Wiley9	893	0.040254	0.037436	0.0356352	0.0338344	0.0320336	0.0419029	0.0368493	0.0195769	0.015893	0.0213118	0.0152554	0.0208317	0.0208706	0.0189566	0.0209588	0.0182234	0.0265783	0.000783917	0.0200626	0.0240635	0.0184451	0.000746655	0.0125833	0.0170259	0.0173365	0.0138533	0.0113093	0.0121425	1.3842	19.08	4.3834e-06	5.3582	1.1563e-05
29	6-Ethyl-5,6-dihydro-2H-pyran-2-one	C7H10O2	19895-35-3	Heterocyclic compounds	Maillard reaction products	BPI(68.02±0.3)	BPI(68.016935)	mainlib	945	1.72201	1.65343	1.89962	2.09193	1.80866	1.91058	1.84771	2.10742	2.20933	2.20513	2.27978	2.28893	2.27258	2.2272	1.5584	1.36172	1.69899	1.86647	1.55384	1.64517	1.6141	1.9496	1.95465	1.52456	1.93996	2.07809	2.0281	1.91249	1.3593	15.887	1.6111e-05	4.7929	3.9451e-05
30	9,12,15-Octadecatrienoic acid, methyl ester, (Z,Z,Z)-	C19H32O2	301-00-8	Esters	fatty acid and lipid metabolism	BPI(79.06±0.3)	BPI(79.056712)	Wiley9	833	0.049004	0.0474662	0.0510809	0.0467114	0.0442388	0.0530085	0.048585	0.000746655	0.0319131	0.0387429	0.0353326	0.0373547	0.0411678	0.0308763	0.0289445	0.0305461	0.0271048	0.0291348	0.031668	0.0323367	0.0299558	0.0341097	0.0273835	0.0322906	0.0336316	0.0327159	0.0320844	0.0320359	1.1993	7.614	0.0013792	2.8604	0.0025576
31	9,12-Octadecadienoic acid, methyl ester	C19H34O2	2462-85-3	Esters	fatty acid and lipid metabolism	BPI(67.05±0.3)	BPI(67.047163)	mainlib	936	0.0246308	0.0269618	0.0244619	0.0215453	0.0222562	0.0276839	0.02459	0.0216491	0.0161427	0.018034	0.0185915	0.0204635	0.016123	0.0185006	0.0151451	0.0164313	0.0131605	0.0162472	0.0168097	0.0167113	0.0157509	0.0162693	0.0138014	0.0148569	0.0163223	0.0160001	0.0154153	0.0154442	1.1319	30.937	1.0396e-07	6.9831	4.0523e-07
32	Acetic acid, 2-phenylethyl ester	C10H12O2	103-45-7	Esters	fatty acid and lipid metabolism	BPI(43.00±0.3)	BPI(42.999785)	replib	959	0.638024	0.807879	0.610522	0.480356	0.599604	0.764271	0.650109	0.553832	0.502765	0.508119	0.523437	0.578	0.443974	0.518355	0.676065	0.608866	0.73657	0.681894	0.683774	0.723298	0.685078	0.465801	0.549973	0.507111	0.649939	0.54084	0.568589	0.547042	1.355	6.9238	0.0022205	2.6536	0.0038555
33	Acetic acid, phenylmethyl ester	C9H10O2	140-11-4	Esters	fatty acid and lipid metabolism	BPI(108.06±0.3)	BPI(108.057706)	replib	939	0.492304	0.501716	0.496959	0.555751	0.481562	0.537405	0.510949	0.847336	0.779188	0.86369	0.760872	0.715013	0.707613	0.778952	0.632479	0.648162	0.618526	0.588692	0.540615	0.681753	0.618371	0.52101	0.61336	0.570636	0.636449	0.603982	0.636567	0.597	1.8118	31.605	8.7321e-08	7.0589	3.5073e-07
34	Benzene, 1,2,3-trimethyl-	C9H12	526-73-8	Aromatic Hydrocarbons		BPI(105.07±0.3)	BPI(105.069439)	Wiley9	781	0.188753	0.000725788	0.230832	0.203902	0.205384	0.123388	0.158831	0.297627	0.327431	0.341654	0.366622	0.374232	0.365701	0.345544	0.119994	0.1452	0.146376	0.114213	0.134877	0.145627	0.134381	0.617232	0.509938	0.522981	0.513096	0.599717	0.468185	0.538525	1.3976	72.691	6.2256e-11	10.206	4.1003e-10
35	Benzene, 1-methyl-4-(1-methylpropyl)-	C11H16	1595-16-0	Aromatic Hydrocarbons		BPI(119.09±0.3)	BPI(119.088241)	Wiley9	743	0.047689	0.0499254	0.0604422	0.0594558	0.0553689	0.0593327	0.055369	0.0537367	0.0506531	0.0504972	0.0336081	0.00596369	0.0445514	0.039835	0.0560826	0.0536129	0.0556702	0.0533061	0.0583814	0.0587937	0.0559745	0.0381384	0.0443996	0.0451193	0.0498336	0.0439454	0.0476463	0.0448471	1.2684	4.0428	0.021267	1.6723	0.029224
36	Benzene, pentamethyl-	C11H16	700-12-9	Aromatic Hydrocarbons		BPI(133.11±0.3)	BPI(133.105884)	mainlib	919	0.223232	0.274753	0.264755	0.209314	0.231781	0.290358	0.249032	0.234474	0.210878	0.00075524	0.000783917	0.0253303	0.202339	0.112427	0.252261	0.229418	0.240827	0.214671	0.25633	0.252975	0.24108	0.17218	0.231343	0.196917	0.221356	0.214908	0.224239	0.210157	1.399	6.3829	0.0032766	2.4846	0.005442
37	Benzene, propyl-	C9H12	103-65-1	Aromatic Hydrocarbons		BPI(91.06±0.3)	BPI(91.057436)	Wiley9	907	0.0224524	0.000725788	0.0236932	0.027922	0.025611	0.0233001	0.0206174	0.0400913	0.0441177	0.0333249	0.0364038	0.0385917	0.0410985	0.038938	0.0172377	0.0007406	0.00075524	0.000783917	0.000791596	0.000804824	0.00351898	0.0506158	0.0439104	0.0485226	0.0475763	0.0502981	0.0422264	0.0471916	1.3592	53.731	9.4213e-10	9.0259	5.453e-09
38	Benzoic acid, 2-hydroxy-, methyl ester	C8H8O3	119-36-8	Esters	fatty acid and lipid metabolism	BPI(120.02±0.3)	BPI(120.024578)	Wiley9	883	0.0806994	0.0708661	0.0749814	0.094877	0.0837571	0.0784579	0.0806065	0.127914	0.12969	0.12727	0.116247	0.101375	0.112533	0.119171	0.129666	0.11858	0.110691	0.130482	0.132108	0.119784	0.123552	0.100817	0.100817	0.100817	0.120709	0.117138	0.118678	0.109829	1.3336	24.571	6.5102e-07	6.1864	2.0467e-06
39	Benzoic acid, methyl ester	C8H8O2	93-58-3	Esters	fatty acid and lipid metabolism	BPI(105.03±0.3)	BPI(105.033117)	mainlib	964	0.27212	0.26641	0.353346	0.288504	0.308117	0.333029	0.303588	0.271517	0.256853	0.253203	0.156737	0.202074	0.294267	0.239108	0.313638	0.293866	0.33588	0.352294	0.323308	0.338641	0.326271	0.252716	0.293765	0.290779	0.319647	0.29096	0.312525	0.293398	1.2462	6.9528	0.0021756	2.6624	0.0038124
40	Butanoic acid, 2-methyl-	C5H10O2	116-53-0	Acids		BPI(74.03±0.3)	BPI(74.034725)	Wiley9	962	1.43107	1.63107	1.41654	1.40489	1.53791	1.64103	1.51042	5.95248	6.47763	6.31713	4.74307	7.03588	6.10798	6.10569	0.000746655	1.81709	1.39594	1.43806	0.000791596	1.73918	1.0653	2.02913	2.37321	2.72118	2.43439	2.34395	2.65757	2.42657	1.8197	92.178	6.9826e-12	11.156	5.3347e-11
41	Butanoic acid, 3-methyl-	C5H10O2	503-74-2	Acids		BPI(60.01±0.3)	BPI(60.011346)	Wiley9	917	0.000731722	0.908981	0.741228	1.04035	0.000775764	0.88885	0.596819	34.6813	0.0151853	13.2273	36.1321	28.978	0.311519	18.8909	3.41	3.90242	0.00075524	0.000783917	3.89319	0.000804824	1.86799	0.000746655	10.4323	12.114	0.000783917	11.9057	11.6236	7.67952	1.3777	5.2803	0.0075958	2.1194	0.011514
42	Cyclohexene, 3,5,5-trimethyl-	C9H16	933-12-0	Alkenes	Terpene metabolism	BPI(67.04±0.3)	BPI(67.043715)	mainlib	780	0.150742	0.135448	0.123543	0.14457	0.130515	0.139424	0.137374	0.0907696	0.0936343	0.099633	0.077635	0.000791596	0.0801342	0.0737663	0.102763	0.143509	0.13048	0.123262	0.131169	0.1475	0.12978	0.0731783	0.0875306	0.0980881	0.000783917	0.0855703	0.0965566	0.073618	1.5534	9.4795	0.00042099	3.3757	0.00085541
43	Dibutyl phthalate	C16H22O4	84-74-2	Esters	fatty acid and lipid metabolism	BPI(149.03±0.3)	BPI(149.030956)	replib	950	0.0229163	0.0184864	0.0209959	0.0184452	0.0189971	0.0187383	0.0197632	0.0135338	0.0143977	0.0127145	0.0145316	0.0170976	0.0171709	0.0149077	0.0143562	0.0124855	0.0126557	0.0167817	0.0142827	0.0135274	0.0140149	0.0147771	0.0146544	0.0138981	0.014863	0.015665	0.0161769	0.0150058	1.2567	16.546	1.2143e-05	4.9157	3.0923e-05
44	Dodecane	C12H26	112-40-3	Alkanes		BPI(43.04±0.3)	BPI(43.035834)	Wiley9	928	0.451122	0.453628	0.4342	0.397531	0.454007	0.477837	0.444721	3.18931	3.33057	3.07087	2.96401	3.08536	3.22167	3.14363	4.58672	4.79152	5.12283	5.21609	4.99212	5.3331	5.00706	3.78251	3.96125	4.95798	5.01533	4.12209	4.73736	4.42942	1.0421	256.93	3.9159e-16	15.407	6.7995e-15
45	Ethanone, 1-cyclohexyl-	C8H14O	823-76-7	Ketones	Terpene metabolism	BPI(43.03±0.3)	BPI(43.028902)	Wiley9	732	0.120384	0.140753	0.143744	0.117249	0.121738	0.15307	0.132823	0.101843	0.0891719	0.00075524	0.000783917	0.107618	0.0973194	0.0662485	0.126158	0.0982822	0.139203	0.142648	0.119401	0.127574	0.125544	0.0630351	0.0666529	0.0755289	0.0779998	0.0690358	0.0765671	0.0714699	1.5805	9.4299	0.00043374	3.3628	0.00087204
46	Formic acid, phenylmethyl ester	C8H8O2	104-57-4	Esters	fatty acid and lipid metabolism	BPI(91.06±0.3)	BPI(91.057375)	Wiley9	799	0.0517949	0.000725788	0.0505625	0.058634	0.0476602	0.0473354	0.0427855	0.144817	0.104934	0.104992	0.103024	0.113853	0.130207	0.116971	0.123571	0.138521	0.115095	0.123889	0.139534	0.14088	0.130248	0.117679	0.111215	0.124494	0.12575	0.121818	0.126764	0.121287	1.4046	44.456	4.9402e-09	8.3063	2.6211e-08
47	Hexadecanoic acid, methyl ester	C17H34O2	112-39-0	Esters	fatty acid and lipid metabolism	BPI(74.03±0.3)	BPI(74.030930)	Wiley9	970	0.724452	0.723388	0.736581	0.645223	0.739727	0.74433	0.71895	0.658081	0.566057	0.562285	0.542006	0.596072	0.539043	0.577257	0.484116	0.531931	0.485326	0.503437	0.487592	0.560588	0.508832	0.575379	0.502593	0.442806	0.535989	0.57951	0.509028	0.524217	1.1085	31.569	8.8142e-08	7.0548	3.5073e-07
48	Hexanal	C6H12O	66-25-1	Aldehydes		BPI(44.01±0.3)	BPI(44.007903)	replib	955	0.307614	0.331555	0.282152	0.309482	0.321546	0.328646	0.313499	0.168343	0.184538	0.160493	0.140076	0.151782	0.180321	0.164259	0.174681	0.205654	0.219431	0.21572	0.175935	0.228663	0.203347	0.155172	0.152485	0.175591	0.167687	0.156286	0.180297	0.164586	1.8998	93.043	6.402e-12	11.194	5.0949e-11
49	Hexanoic acid, methyl ester	C7H14O2	106-70-7	Esters	fatty acid and lipid metabolism	BPI(74.03±0.3)	BPI(74.027554)	Wiley9	940	0.147276	0.138784	0.137756	0.141846	0.174671	0.14881	0.14819	0.0524717	0.0641292	0.0449144	0.0344844	0.000791596	0.0563366	0.042188	0.100751	0.102984	0.0774943	0.0964583	0.108445	0.0972484	0.0972303	0.0463542	0.049744	0.0606706	0.0581494	0.0511567	0.0584747	0.0540916	2.0396	65.447	1.6146e-10	9.7919	9.9481e-10
50	MegastigmatrienoneA	C13H18O		Ketones	Terpene metabolism	BPI(41.02±0.3)	BPI(41.020421)	Wiley9	852	0.115533	0.105069	0.103042	0.109615	0.113144	0.11339	0.109966	0.0890207	0.0702398	0.0757964	0.0919161	0.0955911	0.0840053	0.0844282	0.0843165	0.0723742	0.0853754	0.0879978	0.0849219	0.0848155	0.0833002	0.0888362	0.0806057	0.0740155	0.0902595	0.089474	0.0909056	0.0856827	1.4312	19.836	3.2955e-06	5.4821	9.2565e-06
51	Methyl tetradecanoate	C15H30O2	124-10-7	Esters	fatty acid and lipid metabolism	BPI(74.03±0.3)	BPI(74.029765)	replib	959	0.139485	0.118231	0.141798	0.114435	0.142684	0.132447	0.131513	0.111631	0.0925102	0.104384	0.101097	0.119626	0.113377	0.107104	0.106364	0.0935206	0.0814717	0.0997306	0.107128	0.0942257	0.0970734	0.0842791	0.0949358	0.0883781	0.0865593	0.0848842	0.0999072	0.0898239	1.0982	21.009	2.1508e-06	5.6674	6.3202e-06
52	Naphthalene, 1,6,7-trimethyl-	C13H14	829-26-5	Aromatic Hydrocarbons		BPI(155.09±0.3)	BPI(155.089968)	replib	805	0.0088016	0.0123151	0.0111604	0.00903302	0.0121278	0.0108634	0.0107169	0.00819443	0.00731648	0.00513108	0.00834405	0.00718314	0.00785645	0.0073376	0.00942292	0.00840982	0.00895915	0.00934219	0.00949057	0.00934324	0.00916132	0.00753038	0.00830795	0.00766188	0.00885737	0.00758444	0.00877426	0.00811938	1.7552	12.267	8.9334e-05	4.049	0.00019841
53	Naphthalene, 2,3,6-trimethyl-	C13H14	829-26-5	Aromatic Hydrocarbons	Terpene metabolism	BPI(155.09±0.3)	BPI(155.087971)	mainlib	840	0.0179841	0.0207279	0.0179314	0.0170552	0.0181511	0.0199076	0.0186262	0.00964268	0.00915168	0.00955947	0.00991119	0.0101215	0.00955821	0.00965745	0.0118458	0.0109102	0.0103376	0.0108018	0.0119309	0.0114363	0.0112104	0.00807892	0.010062	0.0100074	0.00885737	0.00813692	0.0105066	0.00927487	1.8336	128.98	2.9727e-13	12.527	2.9884e-12
54	n-Hexadecanoic acid	C16H32O2	57-10-3	Acids		BPI(43.04±0.3)	BPI(43.038015)	mainlib	804	1.47218	1.75532	0.000740135	1.67857	1.71067	0.954166	1.26194	0.0481227	0.0531897	0.0433412	0.0454243	0.0625044	0.000804824	0.0422312	0.000746655	0.0007406	0.0400097	0.0381152	0.000791596	0.000804824	0.0135348	0.0375966	0.0365192	0.0292791	0.000783917	0.0394467	0.0386232	0.0303748	1.4517	19.395	3.8882e-06	5.4102	1.0609e-05
55	Nonane, 2-methyl-	C10H22	871-83-0	Alkenes		BPI(43.04±0.3)	BPI(43.042207)	mainlib	967	0.336565	0.329958	0.332526	0.341048	0.34957	0.369329	0.343166	0.000746655	0.0007406	0.00075524	0.000783917	0.317868	0.381163	0.11701	0.348663	0.440312	0.394379	0.395737	0.4531	0.392155	0.404058	0.324976	0.0389216	0.380788	0.352882	0.324976	0.394067	0.302768	1.2883	7.067	0.0020081	2.6972	0.0035845
56	Norsolanadione	C12H20O2	60619-46-7	Ketones	Terpene metabolism	BPI(43.00±0.3)	BPI(43.002627)	Wiley9	872	0.365716	0.314056	0.402047	0.376054	0.365892	0.349362	0.362188	0.277847	0.265684	0.288926	0.319426	0.30815	0.371911	0.305324	0.308387	0.296809	0.306559	0.338457	0.310601	0.324617	0.314238	0.312983	0.311013	0.26085	0.31956	0.315231	0.330487	0.308354	1.2657	5.4916	0.0064315	2.1917	0.0099066
57	Pentadecanoic acid methyl ester	C16H32O2	7132-64-1	Esters	fatty acid and lipid metabolism	BPI(74.03±0.3)	BPI(74.030068)	Wiley9	906	0.0410834	0.0445174	0.0378368	0.0435109	0.0410625	0.0440144	0.0420042	0.0217138	0.0208656	0.0197611	0.021097	0.0236795	0.0244042	0.0219202	0.0220558	0.0197504	0.0173802	0.0227672	0.0222142	0.0199922	0.0206933	0.0186541	0.0201668	0.0191502	0.0184786	0.0187881	0.0216426	0.0194801	1.6075	181.39	1.1412e-14	13.943	1.3623e-13
58	Phenol	C6H6O	108-95-2	Phenols		BPI(94.04±0.3)	BPI(94.038033)	replib	859	1.81332	1.77529	1.71445	1.80473	1.67386	1.84482	1.77108	0.220369	0.258154	0.304361	0.260093	0.291183	0.285725	0.269981	0.352913	0.316612	0.361013	0.389383	0.355447	0.332213	0.351264	0.153538	0.184005	0.210529	0.206866	0.154641	0.204468	0.185675	1.7614	2121.8	3.3568e-25	24.474	6.4115e-23
59	Propanoic acid, 2-methyl-	C4H8O2	79-31-2	Acids		BPI(43.04±0.3)	BPI(43.035716)	Wiley9	900	0.497594	0.448004	0.393833	0.422306	0.461408	0.453272	0.446069	10.5214	11.2097	11.6096	11.3473	11.917	11.7779	11.3972	0.000746655	1.33223	1.11055	1.20222	0.000791596	1.31561	0.827024	2.89389	3.18724	3.52393	3.85278	3.23739	3.58393	3.37986	1.9727	791.63	6.0816e-21	20.216	5.8079e-19
60	Pyrazine, 2,5-dimethyl-	C6H8N2	123-32-0	Heterocyclic compounds	Maillard reaction products	BPI(42.01±0.3)	BPI(42.012330)	replib	906	0.274443	0.274443	0.273697	0.24188	0.279169	0.246228	0.264977	0.535996	0.566293	0.516051	0.604803	0.621204	0.49138	0.555954	0.297705	0.317934	0.276245	0.251534	0.327725	0.319943	0.298514	0.291595	0.316537	0.342367	0.342367	0.323739	0.35469	0.328549	1.8878	98.25	3.8544e-12	11.414	3.2008e-11
61	Pyrazine, methyl-	C5H6N2	109-08-0	Heterocyclic compounds	Maillard reaction products	BPI(94.06±0.3)	BPI(94.058222)	Wiley9	934	0.000731722	0.000725788	0.000740135	0.0201264	0.000775764	0.000788728	0.00398142	0.030693	0.030853	0.0313756	0.0273509	0.0310494	0.0285708	0.0299821	0.0245976	0.0260468	0.0249352	0.023251	0.0269592	0.0274389	0.0255381	0.0235435	0.0251159	0.0262968	0.0262556	0.0259029	0.0279742	0.0258482	1.7786	47.422	2.821e-09	8.5496	1.5395e-08
62	Pyrazine, tetramethyl-	C8H12N2	1124-11-4	Heterocyclic compounds	Maillard reaction products	BPI(54.03±0.3)	BPI(54.032068)	Wiley9	907	0.127615	0.0972405	0.11016	0.105139	0.115216	0.115534	0.111818	0.326062	0.308564	0.330577	0.324881	0.305189	0.319835	0.319184	0.342088	0.328342	0.304065	0.299355	0.344544	0.340422	0.326469	0.213743	0.236678	0.247356	0.269312	0.215277	0.260414	0.240463	1.5083	209.26	2.8714e-15	14.542	3.6563e-14
63	Pyridine, 3-(3,4-dihydro-2H-pyrrol-5-yl)-	C9H10N2	532-12-7	Heterocyclic compounds		BPI(118.06±0.3)	BPI(118.061913)	replib	860	0.000731722	0.118944	0.121663	0.132852	0.136334	0.129455	0.106663	0.224147	0.161362	0.159854	0.209836	0.205803	0.243867	0.200811	0.182301	0.183511	0.188306	0.22503	0.19471	0.200047	0.195651	0.233764	0.223594	0.202106	0.223834	0.243412	0.24625	0.228827	1.4178	15.287	2.0988e-05	4.678	5.0743e-05
64	Tetradecanoic acid, 12-methyl-, methyl ester	C16H32O2	5129-66-8	Esters	fatty acid and lipid metabolism	BPI(74.03±0.3)	BPI(74.029986)	mainlib	927	0.0275954	0.0214001	0.0271887	0.0224315	0.0257681	0.0261148	0.0250831	0.0230286	0.0185558	0.0160533	0.0160349	0.000791596	0.020474	0.0158231	0.0189434	0.017081	0.0150524	0.0188654	0.0191704	0.0173014	0.0177357	0.0166527	0.0186753	0.0171416	0.0166364	0.0188081	0.0195908	0.0179175	1.2993	5.5236	0.0062729	2.2025	0.0098207
